# Supplementary material for: Determinants of COVID-19 vaccine uptake among persons with disabilities in three selected districts of Zambia
Source: PLOS Glob Public Health. 2025 Jul 7;5(7):e0003868. doi: 10.1371/journal.pgph.0003868 (PMC12233241; doi:10.1371/journal.pgph.0003868)
Supplement: S1 Data — (XLSX) [file pgph.0003868.s004.xlsx]

## Sheet: Mwiinde-Allan-Data           
A1	Sex	Age	Marital_status	Religion	Denomination	Employment_status	Country	Province	District	Facility	Rural_Urban	On_social_cash	Amount_social	other_income	Educational_level	Number_family_members	Disability_type	Mobility_impairment	Spinalcord_disability	Head_injuries	Vision_disability	Hearing_disability	speech_disability	cognitive_disability	Psychological_Disorders	Invisible_disability	otherdisability	Severe_moderate_mild	heard_of_covid_19	Likely_future_infected	Covid_risk_to_you	Covid_risk_to_people	Seens_signs_covid	Covid_infectected_before	Which_wave	Ever_been_vaccined	Vaccines_safe	Vaccines_effective	Heard_of_COVID_vaccines	Meant_to_protect	Cause_fertility_challenges	Agree_lab	Extent_agree	Cause_illness_death	Been_vaccinated	Yes_which_vaccine	Yes_what_stage	Yes_which_healthfacility	Vaccinated_what_vaccine_signs
A2	2	44	1	1	1	1	ZAMBIA	2	2	Mazabuka General Hospital	1	1	400	0	3	3	2	1	0	0	0	0	0	0	0	0	Nill	1	1	4	5	5	0	0	n/a	1	1	1	1	1	5	2	1	5	1	3	2	3	6
A3	2	24	3	1	1	1	ZAMBIA	2	2	Nakambala Urban Health Centre	1	1	400	0	2	4	2	0	0	0	1	0	0	0	0	0	n/a	1	1	3	5	5	0	0	n/a	1	1	1	1	1	5	5	1	5	1	3	1	3	6
A4	2	74	4	1	1	1	ZAMBIA	2	2	Nakambala Urban Health Centre	1	1	400	0	2	6	2	0	0	0	1	0	0	0	0	0	none	1	1	4	5	5	0	0	n/a	0	1	1	1	1	3	3	5	1	0	n/a	n/a	n/a
A5	1	67	4	1	1	1	ZAMBIA	2	2	Nakambala Urban Health Centre	1	1	400	0	1	15	2	0	0	0	0	0	0	0	0	0	none	1	1	4	5	5	0	0	n/a	1	1	1	1	1	3	3	1	1	1	3	2	1	6
A6	1	55	1	1	4	1	ZAMBIA	2	2	Nakambala Urban Health Centre	1	1	200	0	2	5	2	0	1	0	0	0	0	0	0	0	Nill	1	1	3	4	4	0	0	n/a	1	1	1	1	1	5	4	1	5	1	3	2	1	6
A7	1	26	1	1	2	1	ZAMBIA	2	2	Nakambala Urban Health Centre	1	1	400	0	3	2	2	0	0	0	0	0	0	0	0	0	Nill	2	1	3	4	1	0	0	n/a	1	1	1	1	1	5	4	3	3	1	3	2	3	6
A8	2	38	2	1	2	1	ZAMBIA	2	2	Nakambala Urban Health Centre	1	1	400	0	2	5	2	0	0	0	0	0	0	0	0	0	NONE	2	1	4	5	5	0	0	n/a	1	1	1	1	1	3	1	1	4	1	3	1	3	6
A9	2	31	1	1	2	1	ZAMBIA	2	2	Nakambala Urban Health Centre	1	1	400	0	2	6	2	0	0	0	0	0	0	0	0	0	Nill	1	1	1	2	2	0	0	n/a	1	1	2	1	1	5	4	2	5	1	3	2	1	6
A10	2	24	1	1	1	1	ZAMBIA	2	2	Mazabuka General Hospital	1	1	400	0	3	3	2	0	0	0	0	0	0	0	0	0	Nill	1	1	1	1	1	0	0	n/a	1	1	1	1	2	5	1	3	4	1	4	1	3	6
A11	2	31	1	1	2	1	ZAMBIA	2	2	Nakambala Urban Health Centre	1	1	400	0	2	6	2	0	0	1	1	1	1	0	0	0	Epilepsy	2	1	1	4	4	0	0	n/a	0	1	1	1	1	5	5	2	5	0	n/a	n/a	n/a
A12	2	33	1	1	8	1	ZAMBIA	2	2	Nakambala Urban Health Centre	1	1	400	0	2	6	2	0	1	0	0	0	0	0	0	0	NONE	1	1	4	5	5	0	0	n/a	1	1	1	1	1	1	5	5	5	1	3	2	3	6
A13	2	59	2	1	1	1	ZAMBIA	2	2	Nakambala Urban Health Centre	1	1	400	0	3	6	2	0	1	0	1	0	0	1	0	1	Chest problems	1	1	2	5	5	1	0	n/a	1	1	2	1	1	3	3	5	5	1	3	1	3	6
A14	2	26	1	1	1	1	ZAMBIA	2	2	Mazabuka General Hospital	1	0	n/a	0	2	9	2	0	0	1	0	0	0	1	1	1	Nill	2	1	2	4	1	1	0	n/a	1	1	1	1	1	5	3	1	5	1	3	1	1	5
A15	1	61	2	1	1	1	ZAMBIA	2	2	Mazabuka General Hospital	1	0	n/a	0	4	10	2	0	0	0	1	0	0	0	0	1	Nill	2	1	4	2	2	1	0	n/a	1	1	1	1	1	5	1	1	5	1	3	2	2	5
A16	1	39	1	1	1	3	ZAMBIA	2	2	Mazabuka General Hospital	1	0	n/a	4000	4	8	2	0	0	0	1	1	1	1	0	0	Nill	2	1	4	5	5	0	0	n/a	0	0	2	0	n/a	5	5	3	3	0	n/a	n/a	n/a
A17	2	53	2	1	6	1	ZAMBIA	2	2	Mazabuka General Hospital	1	1	400	0	3	13	2	1	0	0	1	0	0	0	0	1	Low BP	2	1	3	5	1	0	0	n/a	1	1	1	1	1	5	3	1	5	1	3	2	3	6
A18	2	67	2	1	1	1	ZAMBIA	2	2	Mazabuka General Hospital	1	1	200	0	3	2	2	1	0	0	0	0	0	0	0	0	Nill	2	0	1	1	1	0	0	n/a	0	0	2	0	n/a	3	3	3	3	0	n/a	n/a	n/a
A19	2	59	2	1	6	1	ZAMBIA	2	2	Mazabuka General Hospital	1	0	n/a	0	4	10	2	1	0	0	1	1	1	0	0	1	Diabetis	1	1	2	4	1	1	0	n/a	1	1	1	1	1	3	3	1	5	1	3	1	3	6
A20	1	49	1	1	1	1	ZAMBIA	2	2	Mazabuka General Hospital	1	1	400	0	3	4	2	0	0	0	1	0	0	0	0	0	Nill	1	1	1	1	1	1	0	n/a	1	0	0	1	1	3	3	3	3	0	n/a	n/a	n/a
A21	1	27	1	1	1	1	ZAMBIA	2	2	Nakambala Urban Health Centre	1	1	400	0	3	2	2	0	0	0	1	0	0	0	0	0	Nill	2	1	2	5	1	1	0	n/a	1	1	1	1	1	2	1	1	5	0	n/a	n/a	n/a
A22	1	29	1	1	1	1	ZAMBIA	2	2	Nakambala Urban Health Centre	1	1	400	0	3	6	2	0	0	0	0	1	1	0	0	0	NONE	1	1	4	5	5	0	0	n/a	1	1	1	1	1	5	3	1	3	1	3	2	3	6
A23	1	40	2	1	2	1	ZAMBIA	2	2	Nakambala Urban Health Centre	1	1	400	0	3	4	2	0	0	0	0	0	0	0	0	1	STROKE	1	1	4	5	5	0	0	n/a	1	1	1	1	1	3	3	5	4	1	3	2	3	1
A24	1	65	4	1	2	1	ZAMBIA	2	2	Nakambala Urban Health Centre	1	1	400	0	3	5	2	0	0	0	0	0	0	0	0	0	NONE	1	1	4	5	5	1	0	n/a	1	1	1	1	1	3	5	5	5	1	3	2	3	6
A25	1	51	2	1	2	1	ZAMBIA	2	2	Mazabuka General Hospital	1	0	n/a	0	3	7	2	0	1	0	0	0	0	0	0	0	NONE	1	1	4	5	5	0	0	n/a	1	1	1	1	1	5	5	5	4	0	n/a	n/a	n/a
A26	2	25	1	1	2	1	ZAMBIA	2	2	Nakambala Urban Health Centre	1	0	n/a	0	1	5	1	1	1	0	0	0	0	0	0	0	NONE	1	1	4	5	5	0	0	n/a	1	1	1	1	1	5	3	1	1	0	n/a	n/a	n/a
A27	1	67	4	1	3	1	ZAMBIA	2	2	Nakambala Urban Health Centre	1	1	400	0	2	7	2	1	0	0	1	0	0	0	0	0	NONE	1	1	4	5	5	0	0	n/a	1	1	1	1	1	3	3	1	4	0	n/a	n/a	n/a
A28	2	59	2	1	4	1	ZAMBIA	2	2	Nakambala Urban Health Centre	1	0	n/a	0	2	3	2	1	0	0	0	0	1	0	0	1	n/a	2	1	4	5	5	0	0	n/a	1	1	1	1	1	3	3	5	4	0	n/a	n/a	n/a
A29	2	80	2	1	1	1	ZAMBIA	2	2	Nakambala Urban Health Centre	1	1	0	0	3	16	2	1	0	0	0	0	0	0	0	0	NONE	2	1	4	5	5	0	0	n/a	1	1	1	1	1	3	3	5	4	1	3	2	1	6
A30	1	40	3	1	2	1	ZAMBIA	2	2	Nakambala Urban Health Centre	1	1	200	0	2	3	1	1	0	0	0	0	0	0	0	0	NONE	2	1	4	5	5	0	0	n/a	1	1	1	1	1	3	4	5	3	0	n/a	n/a	n/a
A31	1	30	1	1	5	1	ZAMBIA	2	2	Mazabuka General Hospital	1	1	200	0	3	2	1	0	0	0	1	0	0	0	0	1	NONE	2	1	4	5	5	0	0	n/a	1	1	1	1	1	3	3	2	3	1	3	2	1	6
A32	1	25	1	1	2	1	ZAMBIA	2	2	Mazabuka General Hospital	1	1	200	0	3	8	2	1	0	0	0	1	1	0	0	0	Nill	2	1	2	5	1	0	0	n/a	1	1	1	1	1	3	3	3	4	1	3	1	3	6
A33	1	38	1	1	1	1	ZAMBIA	2	2	Mazabuka Prisons Health Post	1	1	400	0	3	8	2	1	0	0	0	0	0	0	0	0	Nill	2	1	1	5	1	1	0	n/a	1	1	1	1	1	5	3	1	2	1	3	2	1	3
A34	2	30	1	1	3	1	ZAMBIA	2	2	Mazabuka Prisons Health Post	1	0	n/a	0	3	4	2	0	0	0	0	0	0	0	0	0	Nill	3	1	4	5	1	1	0	n/a	1	1	1	1	1	5	3	1	5	1	3	2	1	6
A35	1	51	1	1	2	1	ZAMBIA	2	2	Mazabuka General Hospital	1	1	400	0	1	1	2	1	0	0	0	0	0	0	0	0	Nill	1	1	2	4	4	1	0	n/a	1	1	2	1	1	3	3	3	3	0	n/a	n/a	n/a
A36	1	48	1	1	1	1	ZAMBIA	2	2	Nakambala Urban Health Centre	1	0	n/a	0	3	4	2	0	0	0	0	0	0	0	0	0	Nill	3	1	4	5	1	1	0	n/a	1	1	1	1	1	5	3	1	5	1	4	2	1	5
A37	2	18	1	1	3	1	ZAMBIA	2	2	Mazabuka General Hospital	1	1	400	0	2	7	1	0	0	0	1	0	0	1	0	0	NONE	1	1	4	5	5	0	0	n/a	1	1	2	0	n/a	3	3	5	3	0	n/a	n/a	n/a
A38	2	24	2	1	3	1	ZAMBIA	2	2	Mazabuka General Hospital	1	1	400	0	2	2	2	1	0	0	0	0	0	0	0	0	NONE	1	1	4	5	5	0	0	n/a	1	1	1	1	1	3	3	1	4	1	3	2	3	6
A39	1	91	2	1	3	1	ZAMBIA	2	2	Mazabuka General Hospital	1	1	400	0	2	5	2	1	0	0	0	1	1	0	1	0	NONE	1	1	4	5	5	0	0	n/a	1	1	1	1	1	3	3	2	3	1	3	2	3	6
A40	1	78	4	1	5	1	ZAMBIA	2	2	Mazabuka General Hospital	1	1	200	0	2	4	2	1	0	0	0	0	0	0	0	0	NONE	1	1	4	5	5	0	0	n/a	1	1	1	1	1	3	3	2	4	1	3	1	1	6
A41	2	36	1	1	4	1	ZAMBIA	2	2	Mazabuka General Hospital	1	0	n/a	0	3	7	2	1	0	0	0	0	0	0	1	0	NONE	1	1	4	5	5	0	0	n/a	1	1	1	1	1	3	3	2	4	1	3	2	3	6
A42	2	30	1	1	4	1	ZAMBIA	2	2	Mazabuka General Hospital	1	0	n/a	0	2	5	2	1	0	1	0	0	0	1	1	0	NONE	1	1	4	5	5	0	0	n/a	1	1	2	1	1	4	4	2	3	1	3	2	1	6
A43	2	84	2	1	4	1	ZAMBIA	2	2	Mazabuka General Hospital	1	1	400	0	2	5	1	1	0	0	0	0	0	0	0	0	NONE	1	1	4	5	5	1	0	n/a	1	1	1	1	1	4	4	2	4	1	3	2	1	6
A44	1	47	2	1	1	1	ZAMBIA	2	2	Mazabuka General Hospital	1	1	400	0	2	4	2	1	0	0	0	0	0	0	0	0	NONE	1	1	4	5	5	0	0	n/a	1	1	1	1	1	3	3	1	3	1	3	2	1	6
A45	2	22	1	1	1	1	ZAMBIA	2	2	Mazabuka General Hospital	1	1	400	0	2	7	1	0	0	1	0	0	0	1	0	0	NONE	1	1	4	5	5	0	0	n/a	1	1	1	1	1	3	3	2	3	1	3	2	3	6
A46	1	67	4	1	3	1	ZAMBIA	2	2	Mazabuka General Hospital	1	1	400	0	2	4	2	0	0	1	1	0	0	1	0	0	NONE	1	1	4	5	5	0	0	n/a	1	1	1	1	1	3	3	2	3	0	n/a	n/a	n/a
A47	1	61	2	1	11	1	ZAMBIA	2	2	Mazabuka General Hospital	1	0	n/a	0	2	11	2	1	0	1	0	0	0	0	0	0	NONE	1	1	4	5	5	0	0	n/a	1	1	1	1	1	3	3	2	3	1	3	2	3	6
A48	2	47	2	1	4	1	ZAMBIA	2	2	Mazabuka General Hospital	1	0	n/a	0	3	6	2	1	0	0	0	0	0	0	0	0	NONE	2	1	4	5	5	0	1	1	1	1	1	1	1	3	3	1	4	1	3	2	2	3
A49	2	55	1	1	3	1	ZAMBIA	2	2	Mazabuka General Hospital	1	1	400	0	2	1	2	1	0	0	0	0	0	0	0	0	NONE	1	1	4	5	5	0	0	n/a	1	1	1	1	1	3	4	2	4	1	3	2	2	5
A50	2	21	1	1	1	1	ZAMBIA	2	2	Mazabuka General Hospital	1	1	400	0	2	3	2	1	0	0	0	0	0	1	0	0	NONE	1	1	4	5	5	0	0	n/a	1	1	1	1	1	3	3	2	3	1	3	2	3	6
A51	1	35	1	1	3	1	ZAMBIA	2	2	Mazabuka General Hospital	1	0	n/a	0	2	4	1	0	0	1	1	0	0	1	0	0	Nill	3	1	4	5	1	1	0	n/a	1	1	1	1	1	3	3	1	3	1	3	2	1	6
A52	2	43	2	1	2	1	ZAMBIA	2	2	Mazabuka General Hospital	1	1	200	1000	3	6	2	0	1	0	0	0	0	0	0	0	Nill	3	1	2	5	1	1	0	n/a	1	1	1	1	1	5	3	1	4	1	3	2	3	1
A53	2	63	2	1	8	1	ZAMBIA	2	2	Mazabuka General Hospital	1	1	400	0	2	6	2	0	0	0	1	0	0	0	0	0	Nill	3	1	3	5	1	1	0	n/a	1	1	1	1	1	5	3	2	5	1	3	2	2	6
A54	2	53	2	1	6	1	ZAMBIA	2	2	Mazabuka General Hospital	1	1	400	0	2	5	1	0	0	0	0	0	0	0	0	0	Nill	2	1	3	5	4	1	0	n/a	1	0	2	1	2	3	4	2	3	0	n/a	n/a	n/a
A55	2	18	1	1	4	1	ZAMBIA	2	2	Mazabuka General Hospital	1	1	200	0	2	3	1	0	0	1	0	1	1	1	1	1	Nill	2	1	1	4	1	1	0	n/a	1	1	1	1	1	3	3	2	4	1	4	2	3	1
A56	2	31	1	1	1	1	ZAMBIA	2	2	Mazabuka General Hospital	1	0	n/a	0	3	12	2	0	0	1	0	1	1	1	1	1	Nill	2	1	3	5	1	1	0	n/a	1	0	2	1	2	5	1	2	1	0	n/a	n/a	n/a
A57	2	30	1	1	11	1	ZAMBIA	2	2	Mazabuka General Hospital	1	0	n/a	0	2	14	2	0	0	1	0	0	0	1	1	0	Not sure	2	1	n/a	3	1	0	0	n/a	1	1	1	1	1	3	3	2	2	1	4	2	3	1
A58	1	45	2	1	4	1	ZAMBIA	2	2	Mazabuka General Hospital	1	1	400	0	3	5	2	0	0	0	0	0	0	0	0	1	High blood pressure	1	1	3	5	1	1	0	n/a	1	1	2	1	2	3	3	2	5	1	3	2	2	1
A59	2	23	1	1	6	1	ZAMBIA	2	2	Mazabuka General Hospital	1	1	400	0	2	8	1	0	0	1	0	0	0	1	1	0	Nill	2	1	3	5	1	0	0	n/a	1	1	2	1	2	4	3	2	5	1	3	2	3	6
A60	2	33	3	1	1	3	ZAMBIA	2	2	Mazabuka General Hospital	1	1	400	0	3	8	2	0	0	0	1	1	1	0	0	1	Nill	1	1	4	5	3	1	1	3	1	1	1	1	1	1	5	2	1	1	1	1	3	2
A61	2	64	2	1	1	1	ZAMBIA	2	2	Mazabuka General Hospital	1	0	n/a	0	2	5	2	1	0	0	1	0	0	0	0	0	Nill	2	1	2	5	1	0	0	n/a	1	1	1	1	1	5	3	1	5	1	4	2	2	6
A62	1	30	2	1	1	1	ZAMBIA	2	2	Mazabuka General Hospital	1	1	400	0	4	5	2	1	0	0	0	0	0	0	0	0	Nill	1	1	1	5	1	1	0	n/a	1	1	1	1	1	3	1	1	4	1	4	2	3	6
A63	2	75	2	1	1	1	ZAMBIA	2	2	Mazabuka General Hospital	1	1	200	0	3	7	2	0	0	0	0	0	0	0	0	0	Nill	1	1	1	4	1	1	0	n/a	1	1	1	1	1	3	1	1	2	1	3	2	2	6
A64	1	39	2	1	1	1	ZAMBIA	2	2	Hillsite clinic	1	1	200	0	3	6	2	0	0	0	1	0	0	0	0	1	One breast and construct in the left arm pit(soul)	2	1	3	5	1	1	0	n/a	1	1	1	1	1	5	3	1	4	1	4	2	1	6
A65	1	58	4	1	2	1	ZAMBIA	2	2	Hillsite Health Centre	1	0	n/a	0	2	4	2	0	0	1	0	0	0	1	1	1	Not sure	1	0	3	4	2	0	0	n/a	1	1	2	1	2	3	3	3	3	1	3	2	3	6
A66	1	54	4	1	2	1	ZAMBIA	2	2	Hillsite Health Centre	1	1	200	0	2	2	2	0	0	0	0	0	0	0	0	0	Nill	3	1	3	2	2	1	0	n/a	0	0	2	1	2	3	3	3	3	0	n/a	n/a	n/a
A67	2	63	2	1	3	1	ZAMBIA	2	2	Mazabuka General Hospital	1	1	400	0	3	10	2	1	0	0	0	0	0	0	0	0	NONE	1	1	4	5	5	1	0	n/a	1	1	1	1	1	1	4	1	2	0	n/a	n/a	n/a
A68	1	50	4	1	1	1	ZAMBIA	2	2	Mazabuka General Hospital	1	0	n/a	0	2	4	2	1	1	1	0	0	0	0	0	1	NONE	1	1	4	5	5	0	0	n/a	1	1	1	1	1	3	3	2	3	1	3	2	3	6
A69	1	21	1	1	1	1	ZAMBIA	2	2	Mazabuka General Hospital	1	1	400	0	1	5	2	0	0	1	0	0	0	1	1	0	NONE	1	1	4	5	5	0	0	n/a	1	1	1	1	1	3	3	2	3	1	3	2	3	7
A70	1	55	1	1	1	3	ZAMBIA	2	2	Mazabuka General Hospital	1	0	n/a	2000	4	25	2	1	1	1	0	0	0	1	1	0	NONE	1	1	4	5	5	0	0	n/a	1	1	1	1	1	3	3	2	3	0	n/a	n/a	n/a
A71	2	35	1	1	2	1	ZAMBIA	2	2	Hillsite Health Centre	1	1	200	0	3	4	2	0	0	0	1	0	0	0	0	0	n/a	3	1	3	5	1	1	0	n/a	1	1	1	1	1	5	5	1	5	1	3	2	3	6
A72	2	20	1	1	1	1	ZAMBIA	2	2	Mazabuka General Hospital	1	0	n/a	0	2	25	2	0	0	1	0	0	0	1	1	1	NONE	1	1	4	5	5	0	0	n/a	1	1	1	1	1	3	3	2	3	1	3	2	3	6
A73	1	55	3	1	4	1	ZAMBIA	2	2	Hillsite Health Center	1	1	400	0	2	7	2	1	1	0	1	0	0	1	1	0	Not certain	1	1	3	5	1	1	0	n/a	1	1	1	1	1	5	3	1	5	1	4	2	1	6
A74	1	62	2	1	1	1	ZAMBIA	2	2	Mazabuka General Hospital	1	0	n/a	0	2	25	2	1	0	1	0	0	0	0	0	0	NONE	2	1	4	5	5	0	0	n/a	1	1	1	1	1	3	4	2	3	0	n/a	n/a	n/a
A75	1	44	2	1	6	1	ZAMBIA	2	2	Hillsite Health Centre	1	1	400	0	2	9	2	0	1	1	0	0	0	1	1	1	Not yet discovered	2	1	2	5	5	1	0	n/a	1	1	1	1	1	1	3	4	4	1	3	2	2	6
A76	1	52	2	1	1	1	ZAMBIA	2	2	Mazabuka General Hospital	1	1	200	0	2	7	2	1	0	0	0	0	0	0	0	0	NONE	1	1	4	5	5	0	0	n/a	1	1	1	1	1	4	2	2	4	1	3	2	3	5
A77	2	19	1	1	1	1	ZAMBIA	2	2	Hillsite Health Centre	1	0	n/a	0	2	7	2	0	0	1	0	0	0	1	1	0	Epilepsy	2	1	3	5	1	1	0	n/a	1	1	2	1	1	3	3	2	3	1	3	2	3	3
A78	1	20	1	1	2	1	ZAMBIA	2	2	Mazabuka General Hospital	1	0	n/a	0	2	3	1	0	0	1	0	0	0	1	1	0	NONE	1	1	4	5	5	0	0	n/a	1	1	1	1	1	3	3	1	3	1	3	2	3	6
A79	1	24	1	1	1	1	ZAMBIA	2	2	Hillsite Health Centre	1	0	n/a	0	3	4	2	1	0	0	0	0	0	0	0	0	Nill	3	1	2	5	2	1	0	n/a	1	1	1	1	1	3	3	2	3	0	n/a	n/a	n/a
A80	1	29	1	1	1	1	ZAMBIA	2	2	Mazabuka General Hospital	1	0	n/a	0	2	4	1	1	0	1	0	0	0	1	1	0	NONE	1	1	4	5	5	0	0	n/a	1	1	1	1	1	3	3	1	3	1	3	2	1	6
A81	1	19	1	1	1	1	ZAMBIA	2	2	Hillsite Health Centre	1	0	n/a	0	2	2	1	0	0	1	0	0	0	1	1	0	Nill	2	1	3	5	1	1	0	n/a	1	1	1	1	1	3	3	3	3	1	3	2	3	6
A82	2	18	1	1	1	1	ZAMBIA	2	2	Mazabuka General Hospital	1	0	n/a	0	3	12	2	0	1	1	0	0	0	0	1	0	NONE	1	1	4	5	5	1	0	n/a	1	1	1	1	1	5	5	1	3	1	4	2	3	6
A83	1	18	1	1	2	1	ZAMBIA	2	2	Mazabuka General Hospital	1	0	n/a	0	2	5	2	0	0	1	0	0	0	1	1	0	Nill	3	1	2	5	5	1	0	n/a	1	1	2	1	2	3	3	3	3	0	n/a	n/a	n/a
A84	1	23	1	1	1	1	ZAMBIA	2	2	Mazabuka General Hospital	1	1	200	0	1	9	2	0	0	1	0	0	0	1	1	0	NONE	1	1	4	5	5	0	0	n/a	1	1	1	0	n/a	3	3	3	3	0	n/a	n/a	n/a
A85	1	38	1	1	4	1	ZAMBIA	2	2	Mazabuka General Hospital	1	1	400	0	1	12	2	0	0	1	0	0	0	1	1	0	Nill	2	1	3	5	1	1	0	n/a	1	1	2	1	2	3	3	3	3	1	4	2	2	6
A86	2	80	3	1	3	1	ZAMBIA	2	2	Mazabuka General Hospital	1	0	n/a	0	3	5	2	1	0	1	0	1	1	1	1	0	Nill	1	1	3	5	1	1	0	n/a	1	1	1	1	1	5	3	2	5	0	n/a	n/a	n/a
A87	1	25	1	1	3	1	ZAMBIA	2	2	Mazabuka General Hospital	1	1	400	0	2	14	1	1	0	1	0	1	1	1	1	1	Menningitis and can't talk	1	1	4	5	1	0	0	n/a	1	1	1	1	1	5	3	3	3	1	3	2	3	6
A88	2	23	1	1	1	2	ZAMBIA	2	2	Mazabuka General Hospital	1	1	400	2000	4	8	2	1	1	0	0	0	0	0	0	1	Crack on the spine, bladder problem	1	1	4	5	5	1	0	n/a	1	1	1	1	1	5	3	1	4	1	5	2	1	6
A89	2	18	1	1	2	1	ZAMBIA	2	2	Mazabuka General Hospital	1	0	n/a	0	3	4	1	1	0	0	0	0	0	0	0	0	Nill	1	1	1	1	1	0	0	n/a	1	1	1	1	1	4	4	1	4	1	3	2	3	6
A90	2	70	3	1	3	1	ZAMBIA	2	2	Mazabuka General Hospital	1	1	400	0	2	2	2	1	0	0	0	0	0	0	0	0	none	1	1	4	5	5	0	0	n/a	1	1	1	1	1	3	3	1	3	0	n/a	n/a	n/a
A91	2	43	2	1	5	1	ZAMBIA	2	2	Research Station Urban Health Centre	1	1	200	0	3	4	2	1	0	0	0	0	0	0	0	0	Nill	2	1	4	1	1	0	0	n/a	1	1	1	1	1	5	3	2	4	1	3	2	1	6
A92	1	22	1	1	1	1	ZAMBIA	2	2	Research Station Urban Health Centre	1	0	n/a	0	1	6	1	0	0	1	0	0	0	1	1	0	Nill	2	1	1	1	5	0	0	n/a	0	0	2	1	1	4	3	4	2	0	n/a	n/a	n/a
A93	1	76	4	1	4	1	ZAMBIA	2	2	Research Station Urban Health Centre	1	0	n/a	0	1	8	2	1	0	0	1	1	1	0	0	0	Nill	1	1	3	4	4	1	0	n/a	1	1	2	1	2	3	3	3	3	1	4	2	3	3
A94	2	52	1	1	1	1	ZAMBIA	2	2	Research Station Urban Health Centre	1	0	n/a	0	1	1	1	1	0	1	0	0	0	1	1	0	Nill	1	0	1	1	5	0	0	n/a	0	0	2	1	1	3	3	3	3	1	3	2	1	6
A95	1	79	4	1	3	1	ZAMBIA	2	2	Research Station Urban Health Centre	1	1	200	0	2	2	2	1	0	0	1	1	1	0	0	0	Nill	1	1	4	5	1	0	0	n/a	1	1	2	1	1	3	3	3	4	1	3	2	3	6
A96	2	18	1	1	5	1	ZAMBIA	2	2	Research Station Urban Health Centre	1	0	n/a	0	2	5	1	1	0	1	0	0	0	1	1	0	Nill	1	1	3	4	2	0	0	n/a	1	1	2	1	1	3	3	3	3	1	3	2	3	6
A97	2	63	3	1	4	1	ZAMBIA	2	2	Research Station Urban Health Centre	1	0	n/a	0	2	4	2	1	0	0	0	0	0	0	0	0	Nill	1	1	4	5	3	0	0	n/a	1	1	2	0	n/a	3	3	3	3	0	n/a	n/a	n/a
A98	2	55	1	1	3	1	ZAMBIA	2	2	Mazabuka General Hospital	1	1	400	0	2	4	1	1	0	0	0	0	0	0	0	0	NONE	1	1	4	5	5	0	0	n/a	1	1	1	1	1	3	5	1	3	1	4	2	3	5
A99	1	23	1	1	2	1	ZAMBIA	2	2	Mazabuka General Hospital	1	1	400	0	3	7	2	0	0	1	1	0	0	0	0	0	NONE	1	1	4	5	5	0	0	n/a	1	1	1	1	1	5	3	1	2	0	n/a	n/a	n/a
A100	1	39	4	1	2	1	ZAMBIA	2	2	Research Station Urban Health Centre	1	1	200	0	3	6	2	1	0	0	1	0	0	1	0	0	Nill	3	1	2	5	1	1	0	n/a	1	1	1	1	1	4	3	2	4	1	4	2	3	6
A101	1	55	2	1	1	1	ZAMBIA	2	2	Mazabuka General Hospital	1	1	400	0	2	6	2	1	0	0	1	0	0	0	0	1	STROLK	1	1	4	5	1	0	0	n/a	1	1	1	1	1	5	3	1	5	1	3	2	3	6
A102	2	78	2	1	1	1	ZAMBIA	2	2	Mazabuka General Hospital	1	0	n/a	500	2	3	2	0	n/a	0	1	0	0	0	0	0	NONE	1	1	4	5	5	0	0	n/a	1	1	1	1	1	3	3	1	3	1	3	2	3	6
A103	2	36	1	1	10	1	ZAMBIA	2	2	Mazabuka General Hospital	1	0	n/a	0	3	7	1	0	0	0	0	0	0	0	0	1	Nill	1	1	1	1	1	1	1	3	1	1	1	1	1	4	4	2	4	1	3	2	2	6
A104	2	57	1	1	2	1	ZAMBIA	2	2	Mazabuka General Hospital	1	1	200	700	4	5	2	0	0	1	0	0	0	1	1	0	NONE	1	1	4	5	5	0	0	n/a	1	1	1	1	1	3	5	1	3	1	4	2	1	6
A105	1	18	1	1	1	1	ZAMBIA	2	2	Mazabuka General Hospital	1	0	n/a	0	2	6	2	0	0	0	0	1	1	0	0	1	n/a	1	1	4	5	1	1	1	3	1	1	1	1	1	4	4	2	2	1	1	2	3	6
A106	2	84	2	1	2	1	ZAMBIA	2	2	Mazabuka General Hospital	1	1	200	0	2	5	2	1	1	0	1	0	0	1	1	0	NONE	2	1	4	5	5	0	0	n/a	1	1	1	1	1	5	5	1	3	1	4	2	2	6
A107	2	18	1	1	1	1	ZAMBIA	2	2	Mazabuka General Hospital	1	0	n/a	0	2	7	2	0	0	0	0	1	1	0	0	1	n/a	1	1	4	5	1	1	0	n/a	1	1	1	1	1	4	4	5	2	1	1	2	3	6
A108	2	32	1	1	1	1	ZAMBIA	2	2	Mazabuka General Hospital	1	1	400	0	2	9	1	1	0	0	0	0	0	0	0	0	NONE	1	1	4	5	5	0	0	n/a	1	1	1	1	1	5	4	1	4	1	4	2	3	6
A109	1	20	1	1	1	1	ZAMBIA	2	2	Mazabuka General Hospital	1	0	n/a	0	2	2	2	0	0	0	0	1	1	0	0	1	n/a	1	1	4	5	1	1	1	3	1	1	1	1	1	5	5	2	4	1	2	2	2	6
A110	1	53	1	1	4	1	ZAMBIA	2	2	Mazabuka General Hospital	1	1	200	0	2	3	2	1	1	0	0	0	0	1	0	0	NONE	1	1	4	5	5	0	0	n/a	1	1	1	1	1	5	5	1	5	1	4	1	1	6
A111	2	28	1	1	1	1	ZAMBIA	2	2	Mazabuka General Hospital	1	1	200	0	3	3	2	0	0	0	0	1	1	0	0	1	n/a	1	1	4	5	1	1	0	n/a	1	1	1	1	1	5	4	2	5	1	1	2	3	6
A112	2	70	2	1	2	1	ZAMBIA	2	2	Mazabuka General Hospital	1	1	200	0	2	5	2	0	0	0	1	0	0	0	0	0	NONE	2	1	4	5	5	0	0	n/a	1	1	1	1	1	5	5	1	5	1	4	2	3	6
A113	2	61	1	1	1	1	ZAMBIA	2	2	Mazabuka General Hospital	1	0	n/a	0	3	1	2	1	0	0	1	0	0	0	0	0	NONE	1	1	4	5	5	0	0	n/a	1	1	1	1	1	3	1	1	5	1	3	2	1	5
A114	2	70	2	1	1	1	ZAMBIA	2	2	Mazabuka General Hospital	1	0	n/a	0	3	8	2	0	0	1	0	0	0	1	1	0	NONE	1	1	4	5	5	0	0	n/a	1	1	1	1	1	3	3	3	3	0	n/a	n/a	n/a
A115	2	30	1	1	1	1	ZAMBIA	2	2	Mazabuka General Hospital	1	0	n/a	0	2	6	2	0	0	1	0	0	0	1	1	0	NONE	1	1	4	5	5	0	0	n/a	1	1	n/a	1	1	3	3	1	1	1	3	2	3	6
A116	2	20	1	1	1	1	ZAMBIA	2	2	Mazabuka General Hospital	1	0	n/a	0	3	6	2	0	0	1	0	0	0	1	1	0	NONE	1	1	4	5	5	0	0	n/a	1	1	1	1	1	3	3	1	3	1	3	2	3	6
A117	2	31	1	1	1	1	ZAMBIA	2	2	Mazabuka General Hospital	1	0	n/a	0	3	3	2	1	0	0	0	1	1	0	0	1	n/a	1	1	4	3	4	1	1	3	1	0	0	1	1	2	2	3	2	1	1	2	2	2
A118	2	31	1	1	1	1	ZAMBIA	2	2	Mazabuka General Hospital	1	1	200	0	3	4	2	0	0	0	0	1	1	0	n/a	1	n/a	1	1	4	5	1	1	0	n/a	1	1	1	1	1	4	4	2	4	1	1	2	1	6
A119	1	80	1	1	2	1	ZAMBIA	2	2	Mazabuka General Hospital	1	1	400	0	2	8	2	0	0	1	0	0	0	1	1	0	NONE	1	1	4	5	5	0	0	n/a	1	1	1	1	1	3	3	1	3	0	n/a	n/a	n/a
A120	1	58	2	1	4	1	ZAMBIA	2	2	Mazabuka General Hospital	1	1	200	0	4	5	2	0	0	0	1	0	0	0	0	0	NONE	2	1	4	5	5	0	0	n/a	1	1	1	1	1	5	3	1	3	1	3	2	3	6
A121	1	27	1	1	1	1	ZAMBIA	2	2	Mazabuka General Hospital	1	0	n/a	0	3	7	1	0	0	0	0	1	1	0	0	0	NONE	1	1	4	5	5	0	0	n/a	1	1	1	1	1	5	5	1	4	1	3	2	3	6
A122	1	27	1	1	1	1	ZAMBIA	2	2	Mazabuka General Hospital	1	1	400	0	3	8	1	0	0	0	0	1	1	0	0	0	NONE	1	1	4	5	5	0	0	n/a	1	1	1	1	1	5	4	1	4	1	3	2	3	6
A123	2	61	2	1	2	1	ZAMBIA	2	2	Mazabuka General Hospital	1	1	400	0	4	8	2	0	0	0	1	0	0	0	0	0	NONE	1	1	4	5	5	0	0	n/a	1	1	1	1	1	3	1	1	4	1	4	2	2	1
A124	2	70	2	1	2	1	ZAMBIA	2	2	Mazabuka General Hospital	1	0	n/a	0	3	5	2	1	1	0	0	0	0	0	0	0	NONE	1	1	4	5	5	0	0	n/a	1	1	1	1	1	3	5	1	5	1	4	2	3	6
A125	1	84	4	1	3	1	ZAMBIA	2	2	Mazabuka General Hospital	1	0	n/a	0	2	6	2	1	1	0	0	1	1	0	0	0	NONE	1	1	4	5	5	1	0	n/a	1	1	1	1	1	3	4	1	5	1	4	2	3	6
A126	1	71	4	1	1	1	ZAMBIA	2	2	Mazabuka General Hospital	1	1	200	0	3	3	2	1	0	0	0	0	0	0	0	0	NONE	2	1	4	5	5	0	0	n/a	1	1	1	1	1	3	3	2	3	1	4	2	2	6
A127	1	18	1	1	2	1	ZAMBIA	2	2	Mazabuka General Hospital	1	0	n/a	0	2	9	1	0	0	1	0	0	0	1	1	0	NONE	1	0	4	5	5	0	0	n/a	1	1	n/a	1	1	3	3	1	3	1	5	2	3	6
A128	2	72	2	1	3	1	ZAMBIA	2	2	Mazabuka General Hospital	1	1	400	0	3	7	2	0	0	0	1	0	0	0	0	0	NONE	1	1	4	5	5	0	0	n/a	1	1	1	1	1	5	5	1	5	1	3	2	3	5
A129	2	29	2	1	1	1	ZAMBIA	2	2	Mazabuka General Hospital	1	0	n/a	0	2	4	2	0	0	0	1	0	0	0	0	0	NONE	2	1	4	5	5	0	0	n/a	1	1	1	1	1	3	3	2	5	1	3	2	3	6
A130	2	82	1	1	3	1	ZAMBIA	2	2	Mazabuka General Hospital	1	1	200	0	4	3	2	0	0	0	1	0	0	0	0	0	NONE	2	1	4	5	5	0	0	n/a	1	1	1	1	1	5	2	1	4	1	3	2	2	6
A131	2	54	2	1	4	1	ZAMBIA	2	2	Mazabuka General Hospital	1	0	n/a	0	2	5	2	0	1	0	0	1	1	0	0	0	none	1	1	4	5	5	0	0	n/a	1	1	1	1	1	5	5	1	3	0	n/a	n/a	n/a
A132	2	52	2	1	1	1	ZAMBIA	2	2	Mazabuka General Hospital	1	1	400	0	2	5	2	1	0	0	0	0	0	0	0	0	Nill	1	1	1	5	3	1	0	n/a	1	1	1	1	1	5	3	1	3	1	1	2	3	6
A133	2	63	2	1	5	1	ZAMBIA	2	2	Mazabuka General Hospital	1	1	400	2000	4	10	2	0	0	0	1	0	0	0	0	1	Chest	1	1	3	5	1	1	0	n/a	1	1	1	1	1	3	2	1	3	1	4	2	2	6
A134	1	71	1	1	10	1	ZAMBIA	2	2	Mazabuka General Hospital	1	0	n/a	0	3	1	2	1	1	0	1	0	0	0	0	0	Nill	2	1	3	5	2	1	0	n/a	1	1	2	1	1	5	3	1	3	0	n/a	n/a	n/a
A135	1	26	1	1	1	1	ZAMBIA	2	2	Mazabuka General Hospital	1	1	400	0	2	7	1	1	0	1	1	0	0	1	1	0	Nill	1	1	3	5	1	1	0	n/a	1	1	1	1	1	4	3	1	4	1	4	2	2	6
A136	2	64	2	1	11	1	ZAMBIA	2	2	Mazabuka General Hospital	1	1	400	0	3	7	2	1	0	0	1	0	0	0	1	0	Nill	2	1	2	3	1	0	0	n/a	1	1	1	1	1	3	3	3	3	0	n/a	n/a	n/a
A137	2	56	2	1	10	1	ZAMBIA	2	2	Nakambala Urban Health Centre	1	1	400	0	3	7	2	1	0	0	0	0	0	0	0	0	Nill	1	1	3	5	1	1	0	n/a	1	1	1	1	1	4	2	1	5	1	3	2	1	6
A138	1	50	4	1	2	1	ZAMBIA	2	2	Mazabuka General Hospital	1	1	400	0	4	1	2	1	0	0	0	0	0	0	0	0	Nill	2	1	1	5	1	1	1	1	1	1	1	1	1	3	2	1	4	1	4	1	2	6
A139	1	45	4	1	1	1	ZAMBIA	2	2	Mazabuka General Hospital	1	1	400	0	3	5	1	1	0	0	0	0	0	0	0	0	Nill	1	1	3	5	1	0	0	n/a	1	1	1	1	1	3	3	2	3	1	3	2	2	6
A140	1	32	2	1	5	1	ZAMBIA	2	2	Kaonga Urban Health Centre	1	0	n/a	0	3	5	1	1	0	1	0	0	0	1	1	0	Nill	1	1	4	5	1	0	0	n/a	1	1	1	1	1	5	3	2	5	1	3	2	1	6
A141	2	43	3	1	3	1	ZAMBIA	2	2	Mazabuka General Hospital	1	1	400	0	3	7	2	1	0	0	0	0	0	0	0	0	Nill	1	1	3	5	1	1	0	n/a	1	1	1	1	1	5	3	2	5	1	4	2	3	6
A142	1	78	4	1	1	1	ZAMBIA	2	2	Mazabuka General Hospital	1	0	n/a	0	2	3	2	1	0	0	0	0	0	0	0	0	Nill	2	1	1	5	1	1	0	n/a	1	1	1	1	1	4	3	2	4	1	4	2	1	6
A143	1	40	3	1	1	1	ZAMBIA	2	2	Mazabuka General Hospital	1	0	n/a	0	3	5	2	1	0	0	0	0	0	0	0	0	Nill	3	1	2	5	1	1	0	n/a	1	1	1	1	1	4	3	2	4	1	3	2	3	5
A144	1	38	3	1	1	1	ZAMBIA	2	2	Mazabuka General Hospital	1	0	n/a	0	2	6	2	0	0	0	1	0	0	0	0	0	Nill	3	1	4	5	3	0	0	n/a	1	1	1	1	1	5	1	2	4	1	4	2	1	6
A145	1	51	4	1	10	1	ZAMBIA	2	2	Mazabuka General Hospital	1	0	n/a	0	3	6	2	1	0	0	0	0	0	0	0	0	Nill	3	1	3	5	1	1	0	n/a	1	1	1	1	1	4	3	2	4	1	3	2	1	6
A146	1	75	4	1	3	1	ZAMBIA	2	2	Mazabuka General Hospital	1	1	200	0	1	4	2	1	0	0	0	0	0	0	0	0	diabetis	2	1	2	5	1	0	0	n/a	1	1	1	1	1	3	3	3	3	1	3	2	3	6
A147	1	20	1	1	2	1	ZAMBIA	2	2	Mazabuka General Hospital	1	1	400	0	1	4	1	1	0	0	0	0	0	0	0	0	Nill	1	1	3	5	1	1	0	n/a	1	1	1	1	1	4	4	2	4	1	3	2	3	6
A148	2	81	4	1	4	1	ZAMBIA	2	2	Mazabuka General Hospital	1	1	400	0	1	8	2	1	0	0	0	0	0	1	0	0	Nill	2	1	4	3	1	1	0	n/a	0	0	2	0	n/a	3	3	3	3	0	n/a	n/a	n/a
A149	1	57	4	1	1	1	ZAMBIA	2	2	Mazabuka General Hospital	1	1	200	0	3	5	1	1	0	0	0	0	0	0	0	0	Nill	2	1	3	5	1	1	0	n/a	1	1	1	1	1	3	4	2	4	1	4	2	3	6
A150	2	18	1	1	1	1	ZAMBIA	2	2	Mazabuka General Hospital	1	1	200	0	3	6	2	1	0	0	0	0	0	0	0	0	Nill	1	1	1	3	1	1	0	n/a	1	1	1	1	1	5	4	2	4	1	4	2	3	6
A151	2	18	1	1	3	1	ZAMBIA	2	2	Mazabuka General Hospital	1	1	400	0	1	5	1	1	0	0	0	0	0	0	0	0	Nill	1	1	1	5	1	1	0	n/a	1	1	1	1	1	4	2	1	4	1	3	2	3	6
A152	2	87	2	1	4	1	ZAMBIA	2	2	Mazabuka General Hospital	1	1	400	0	1	5	2	1	0	0	1	0	0	0	0	0	Nill	3	1	3	5	1	1	0	n/a	1	1	1	1	1	4	4	2	4	1	3	2	1	6
A153	2	21	1	1	1	1	ZAMBIA	2	2	Mazabuka General Hospital	1	1	400	0	3	6	2	1	0	0	0	0	0	0	0	0	Nill	1	0	1	1	1	0	0	n/a	1	1	1	1	1	4	4	4	4	1	3	2	3	6
A154	2	46	2	1	2	1	ZAMBIA	2	2	Mazabuka General Hospital	1	0	n/a	0	3	5	2	1	0	0	0	0	0	0	0	0	NONE	1	1	4	5	5	0	0	n/a	1	1	1	1	1	5	5	1	3	1	5	2	3	6
A155	1	48	1	1	3	1	ZAMBIA	2	2	Mazabuka General Hospital	1	0	n/a	0	3	4	2	1	0	0	0	0	0	0	0	0	NONE	1	1	4	5	5	0	0	n/a	1	1	0	0	n/a	5	5	1	3	1	4	2	3	6
A156	1	44	4	1	2	1	ZAMBIA	2	2	Kaonga Urban Health Centre	1	0	n/a	0	2	4	2	1	1	0	0	0	0	0	0	0	NONE	2	1	4	5	5	1	0	n/a	1	1	1	1	1	4	5	1	3	1	4	2	3	6
A157	1	45	2	1	3	1	ZAMBIA	2	2	Mazabuka General Hospital	1	0	n/a	0	3	5	2	1	0	0	0	0	0	0	0	0	NONE	2	1	4	5	5	0	0	n/a	1	1	1	1	1	3	3	1	3	0	n/a	n/a	n/a
A158	1	48	1	1	4	1	ZAMBIA	2	2	Mazabuka General Hospital	1	0	n/a	0	3	6	2	0	1	0	1	0	0	0	0	0	NONE	1	1	4	5	4	1	0	n/a	1	1	1	1	1	3	3	1	3	1	3	2	1	6
A159	1	49	1	1	2	1	ZAMBIA	2	2	Kaonga Urban Health Centre	1	0	n/a	0	2	7	2	1	0	0	0	0	0	0	0	0	NONE	2	1	4	5	4	0	0	n/a	1	1	1	1	1	3	3	1	3	0	n/a	n/a	n/a
A160	1	42	1	1	2	1	ZAMBIA	2	2	Mazabuka General Hospital	1	0	n/a	0	3	9	2	0	0	0	1	0	0	0	0	0	NONE	1	1	4	5	5	0	0	n/a	1	1	1	1	1	3	3	1	3	1	3	2	3	6
A161	2	39	3	1	3	1	ZAMBIA	2	2	Nakambala Urban Health Centre	1	1	400	0	3	4	2	1	1	0	0	0	0	0	0	0	NONE	1	1	4	5	5	0	0	n/a	1	1	1	1	1	3	3	1	3	1	4	2	1	6
A162	1	55	2	1	11	1	ZAMBIA	2	2	Mazabuka General Hospital	1	0	n/a	0	2	15	2	0	1	1	0	1	1	0	0	0	NONE	2	1	4	5	5	1	0	n/a	1	1	1	1	1	3	3	1	3	1	3	2	3	6
A163	1	49	3	1	3	1	ZAMBIA	2	2	Kaonga Urban Health Centre	1	0	n/a	0	2	6	2	1	1	0	0	0	0	0	1	0	NONE	2	1	4	5	5	0	0	n/a	1	1	1	1	1	4	4	2	5	1	4	2	3	6
A164	1	47	4	1	3	1	ZAMBIA	2	2	Mazabuka General Hospital	1	0	n/a	0	2	6	2	1	1	0	0	0	0	0	0	0	NONE	2	1	4	5	5	0	0	n/a	1	1	1	1	1	3	4	1	5	1	4	2	3	6
A165	1	46	4	1	2	1	ZAMBIA	2	2	Kaonga Urban Health Centre	1	1	400	0	3	7	2	1	0	n/a	1	0	0	0	0	0	NONE	2	1	4	5	5	1	0	n/a	1	1	1	1	1	5	5	1	4	1	3	2	3	6
A166	2	54	2	1	4	1	ZAMBIA	2	2	Kaonga Urban Health Centre	1	0	n/a	0	2	8	1	1	0	0	1	0	0	0	0	0	NONE	1	1	4	5	5	0	0	n/a	1	1	1	1	1	5	3	1	5	1	4	2	3	6
A167	1	23	1	1	2	1	ZAMBIA	2	2	Mazabuka General Hospital	1	1	400	0	1	8	2	1	1	0	0	1	1	1	0	0	NONE	1	1	4	5	5	0	0	n/a	1	1	1	1	1	3	3	1	3	1	4	2	3	6
A168	2	66	2	1	3	1	ZAMBIA	2	2	Kaleya Urban Clinic	2	1	400	0	3	15	2	1	0	0	1	0	0	0	0	0	NONE	1	1	4	5	5	1	0	n/a	1	1	1	1	1	5	1	1	4	1	4	2	1	6
A169	2	60	3	1	2	1	ZAMBIA	2	2	Kaleya Urban Clinic	2	1	400	0	3	5	2	0	1	0	1	0	0	0	0	0	NONE	1	1	4	5	5	0	0	n/a	1	1	1	1	1	5	5	5	5	0	n/a	n/a	n/a
A170	1	18	2	1	1	1	ZAMBIA	2	2	Kaleya Urban Clinic	2	1	400	0	3	8	1	1	0	0	0	0	0	0	0	0	NONE	1	1	4	5	5	0	0	n/a	1	1	1	1	1	3	3	1	4	1	3	2	3	5
A171	2	23	1	1	3	1	ZAMBIA	2	2	Kaleya Urban Clinic	2	1	400	0	3	9	1	0	0	1	1	0	0	1	1	0	NONE	1	1	4	5	5	0	0	n/a	1	1	1	1	1	5	5	1	5	1	4	2	3	6
A172	1	57	4	1	2	1	ZAMBIA	2	2	Kaleya Urban Clinic	2	1	400	0	2	10	2	1	0	0	1	0	0	0	0	0	NONE	1	1	4	5	5	0	0	n/a	1	1	1	1	1	3	3	1	4	1	4	2	3	6
A173	2	43	1	1	1	1	ZAMBIA	2	2	Kaleya Urban Clinic	2	1	200	0	2	1	2	1	1	1	0	0	0	1	1	0	NONE	2	1	4	5	5	0	0	n/a	1	1	1	1	1	5	3	1	4	0	n/a	n/a	n/a
A174	2	39	2	1	1	1	ZAMBIA	2	2	Kaleya Urban Clinic	2	1	400	0	3	7	1	0	0	0	1	0	0	0	0	0	NONE	1	1	4	5	5	0	0	n/a	1	1	1	1	1	5	5	1	4	1	3	2	3	6
A175	2	61	2	1	1	1	ZAMBIA	2	2	Magoye Rural Health Centre	2	1	400	0	2	5	2	1	1	1	0	0	0	1	1	0	NONE	1	1	4	5	5	0	0	n/a	1	1	1	1	1	5	5	1	3	1	3	2	1	6
A176	2	73	3	1	2	1	ZAMBIA	2	2	Magoye Rural Health Centre	2	1	200	0	3	1	1	1	1	1	1	0	0	0	0	0	NONE	2	1	4	5	5	0	0	n/a	1	1	1	1	1	5	4	1	5	1	3	2	1	1
A177	2	79	4	1	2	1	ZAMBIA	2	2	Magoye Rural Health Centre	2	1	200	0	2	1	1	1	0	0	0	0	0	0	0	0	NONE	2	1	4	5	5	0	0	n/a	1	1	1	1	1	5	5	1	5	1	4	2	1	6
A178	2	30	3	1	2	1	ZAMBIA	2	2	Magoye Rural Health Centre	2	1	200	0	2	5	1	1	1	1	0	0	0	1	1	0	NONE	2	1	4	5	5	0	0	n/a	1	1	1	1	1	5	5	1	4	1	4	2	1	6
A179	2	18	1	1	3	1	ZAMBIA	2	2	Magoye Rural Health Centre	2	1	400	0	3	7	2	1	1	0	1	0	0	0	0	0	NONE	1	1	4	5	5	0	0	n/a	1	1	1	1	1	5	4	1	5	1	3	2	1	6
A180	2	66	3	1	4	1	ZAMBIA	2	2	Magoye Rural Health Centre	2	1	400	0	2	7	2	1	1	0	0	0	0	0	0	0	NONE	1	1	4	5	5	0	0	n/a	1	1	1	1	1	3	3	1	3	0	n/a	n/a	n/a
A181	2	28	1	1	3	1	ZAMBIA	2	2	Kalama Rural Health Centre	2	1	400	0	3	6	1	0	0	0	1	0	0	0	0	0	Nill	2	1	3	5	1	1	0	n/a	1	1	1	1	1	4	4	2	4	1	4	2	3	6
A182	1	32	1	1	1	1	ZAMBIA	2	2	Kalama Rural Health Centre	2	1	400	0	2	8	2	1	0	0	0	0	0	0	1	0	Nill	1	1	2	2	1	0	0	n/a	1	1	1	1	1	3	3	3	3	1	4	2	3	6
A183	1	30	1	1	1	1	ZAMBIA	2	2	Kaleya Urban Clinic	2	0	n/a	0	2	5	2	1	0	0	0	0	0	0	0	0	Nill	2	1	1	5	1	1	0	n/a	1	1	1	1	1	4	4	2	4	1	4	2	3	5
A184	2	74	3	1	1	1	ZAMBIA	2	2	Kaleya Urban Clinic	2	1	400	0	3	6	2	0	0	0	1	0	0	0	0	0	Nill	1	1	3	5	1	1	0	n/a	1	1	1	1	1	4	4	2	4	1	3	2	3	5
A185	1	24	1	1	4	1	ZAMBIA	2	2	Kaleya Urban Clinic	2	1	400	0	3	6	2	1	0	0	1	0	0	0	0	0	Nill	2	1	2	5	1	1	0	n/a	1	1	1	1	1	3	3	1	3	1	4	2	1	6
A186	1	30	2	1	1	1	ZAMBIA	2	2	Kaleya Urban Clinic	2	1	400	0	2	2	2	1	0	0	0	0	0	0	0	0	Nill	2	1	3	5	1	0	0	n/a	1	1	1	1	1	3	3	3	3	1	4	2	3	6
A187	2	53	3	1	3	1	ZAMBIA	2	2	Magoye Rural Health Centre	2	1	400	0	2	2	2	1	0	0	0	0	0	0	0	0	Nill	2	1	3	5	1	1	0	n/a	1	1	1	1	1	3	3	3	3	1	3	2	1	6
A188	1	67	4	1	3	1	ZAMBIA	2	2	Magoye Rural Health Centre	2	1	200	0	2	2	2	1	1	1	0	0	0	1	1	0	Nill	1	1	1	4	1	1	0	n/a	1	1	1	1	1	3	3	3	3	1	3	2	3	6
A189	2	31	1	1	2	1	ZAMBIA	2	2	Magoye Rural Health Centre	2	0	n/a	0	3	12	2	1	0	0	0	0	0	0	0	0	Nill	2	1	3	5	2	0	0	n/a	1	1	1	1	1	3	3	3	3	1	3	2	1	6
A190	2	18	1	1	1	1	ZAMBIA	2	2	Magoye Rural Health Centre	2	1	200	0	2	7	2	1	0	1	0	0	0	1	1	1	Epilepsy	1	1	4	5	1	1	0	n/a	1	1	1	1	1	4	4	2	4	1	3	2	1	6
A191	2	47	3	1	3	1	ZAMBIA	2	2	Magoye Rural Health Centre	2	0	n/a	0	3	3	2	0	0	0	1	1	1	0	0	0	Nill	2	1	1	1	5	0	0	n/a	1	0	0	1	1	3	3	3	3	0	n/a	n/a	n/a
A192	2	41	3	1	3	1	ZAMBIA	2	2	Magoye Rural Health Centre	2	0	n/a	0	3	3	2	1	0	0	0	0	0	0	0	0	Nill	2	1	3	5	1	1	0	n/a	1	1	1	1	1	3	3	3	3	1	3	2	3	6
A193	1	54	2	1	1	1	ZAMBIA	2	2	Nakambala Urban Health Centre	1	0	n/a	0	3	2	2	1	0	1	0	0	0	1	1	0	Nill	1	1	2	5	1	1	0	n/a	1	1	1	1	1	4	2	2	4	1	4	2	1	6
A194	2	58	2	1	1	1	ZAMBIA	2	3	Monze Urban Health Centre	1	1	400	0	1	7	2	1	1	0	0	0	0	0	0	0	none	1	1	4	5	5	0	0	n/a	1	1	1	1	1	3	5	1	5	0	n/a	n/a	n/a
A195	1	79	4	1	2	1	ZAMBIA	2	3	Monze Mission Hospital	1	1	200	0	1	8	2	1	0	0	0	0	0	0	0	0	none	2	1	4	5	5	0	0	n/a	1	1	1	1	1	5	5	1	3	0	n/a	n/a	n/a
A196	2	51	2	1	4	1	ZAMBIA	2	2	Nakambala Urban Health Centre	1	0	n/a	0	3	8	2	1	0	0	0	0	0	0	0	0	Nill	1	1	3	5	1	1	0	n/a	1	1	1	1	1	3	3	2	4	1	4	2	1	1
A197	2	26	1	1	1	1	ZAMBIA	2	2	Nakambala Urban Health Centre	1	0	n/a	0	4	13	2	1	0	0	1	0	0	0	0	0	Nill	1	1	3	1	4	1	0	n/a	1	1	1	1	1	4	2	2	2	0	n/a	n/a	n/a
A198	1	89	4	1	4	1	ZAMBIA	2	2	Nakambala Urban Health Centre	1	1	200	0	3	5	2	1	0	0	0	0	0	0	0	0	Nill	1	1	3	5	1	1	0	n/a	0	1	2	1	1	3	3	3	3	1	3	2	3	6
A199	1	43	3	1	4	1	ZAMBIA	2	2	Nakambala Urban Health Centre	1	0	n/a	0	3	7	2	1	0	0	0	0	0	0	0	0	Nill	2	1	3	5	1	1	0	n/a	1	1	1	1	1	4	4	2	4	1	4	2	1	6
A200	1	77	4	1	2	1	ZAMBIA	2	2	Nakambala Urban Health Centre	1	1	200	0	2	6	2	1	0	0	1	0	0	0	0	0	Nill	1	1	3	5	2	1	0	n/a	1	0	2	1	1	3	3	3	3	1	3	2	3	6
A201	2	77	2	1	2	1	ZAMBIA	2	3	Monze Urban Health Centre	1	1	200	0	2	10	1	1	1	0	1	0	0	0	0	0	none	2	1	4	5	5	0	0	n/a	1	1	1	1	1	5	5	1	3	1	4	2	3	6
A202	1	57	2	1	5	1	ZAMBIA	2	2	Nakambala Urban Health Centre	1	1	400	0	3	5	2	1	0	0	1	0	0	0	0	0	Nill	1	1	4	5	1	1	1	4	1	1	1	1	1	4	3	2	4	1	4	2	1	6
A203	1	79	4	1	2	1	ZAMBIA	2	2	Nakambala Urban Health Centre	1	1	200	0	2	3	2	0	0	0	1	0	0	0	0	0	Nill	1	1	3	5	1	1	0	n/a	1	1	2	1	1	3	3	3	3	1	3	2	3	5
A204	1	45	1	1	1	1	ZAMBIA	2	3	Monze Urban Health Centre	1	1	400	0	1	5	1	1	1	1	0	0	0	1	1	1	NONE	1	1	4	5	5	1	1	4	1	1	1	1	1	5	3	1	5	1	4	2	3	6
A205	2	53	2	1	3	1	ZAMBIA	2	2	Mazabuka General Hospital	1	1	200	0	3	9	2	1	0	0	0	1	1	0	0	0	Nill	1	1	4	5	1	0	0	n/a	1	1	2	0	n/a	3	3	3	3	0	n/a	n/a	n/a
A206	1	63	4	1	2	1	ZAMBIA	2	2	Nakambala Urban Health Centre	1	1	200	0	3	7	2	1	0	0	0	0	0	0	0	0	Nill	1	1	3	5	1	0	0	n/a	1	1	1	1	1	4	4	2	4	1	3	2	3	6
A207	1	18	1	1	1	1	ZAMBIA	2	2	Nakambala Urban Health Centre	1	0	n/a	0	3	0	2	1	0	0	0	0	0	0	0	0	Nill	2	1	3	5	1	0	0	n/a	1	1	1	1	1	4	4	2	4	1	3	2	1	6
A208	1	49	2	1	5	1	ZAMBIA	2	2	Mazabuka General Hospital	1	1	200	0	3	7	2	1	0	0	0	0	0	0	0	0	Nill	1	1	3	5	1	0	0	n/a	1	1	1	1	1	4	3	4	4	1	3	2	3	6
A209	1	64	4	1	3	1	ZAMBIA	2	2	Mazabuka General Hospital	1	0	n/a	0	2	8	2	1	0	0	0	0	0	0	0	0	Nill	2	1	4	5	1	1	0	n/a	1	1	2	1	1	3	3	3	3	1	3	2	3	6
A210	1	67	4	1	4	1	ZAMBIA	2	2	Mazabuka General Hospital	1	0	n/a	0	2	1	2	1	0	0	0	0	0	0	0	0	Nill	2	1	4	5	1	1	0	n/a	1	1	1	1	1	3	3	4	3	1	3	2	3	6
A211	2	54	2	1	1	1	ZAMBIA	2	3	Monze Urban Health Centre	1	1	400	0	2	8	2	1	0	0	0	0	0	0	0	0	Nill	1	1	3	5	1	1	0	n/a	1	1	1	1	1	4	3	2	4	0	n/a	n/a	n/a
A212	1	80	4	1	3	1	ZAMBIA	2	3	Monze Urban Health Centre	1	1	200	0	1	5	2	1	1	0	1	0	0	0	0	0	Nill	1	1	2	4	3	0	0	n/a	1	0	2	1	1	4	2	4	2	0	n/a	n/a	n/a
A213	2	40	1	1	3	1	ZAMBIA	2	3	Chikuni OPD Mission Hospital	2	0	n/a	0	2	3	1	1	0	0	0	0	0	0	1	0	Nill	2	1	3	5	1	1	0	n/a	1	1	1	1	1	4	4	2	4	1	3	2	3	6
A214	1	76	4	1	4	1	ZAMBIA	2	3	Monze Urban Health Centre	1	1	200	0	2	8	2	1	0	0	1	0	0	0	0	0	Nill	1	1	3	5	3	0	0	n/a	1	1	1	1	1	3	3	2	3	1	4	2	3	6
A215	1	23	3	1	3	1	ZAMBIA	2	3	Monze Urban Health Centre	1	1	400	0	3	3	2	1	0	0	1	0	0	1	1	0	Nill	2	0	2	3	1	1	0	n/a	1	1	1	1	1	3	3	2	3	1	4	2	3	6
A216	1	66	2	1	1	1	ZAMBIA	2	3	Monze Mission Hospital	1	0	n/a	0	3	7	2	1	0	0	0	0	0	0	0	0	Nill	2	1	3	1	1	1	0	n/a	1	1	1	1	1	3	2	2	4	1	4	2	2	6
A217	2	28	1	1	1	1	ZAMBIA	2	3	Mulumbwa Health Post	1	0	n/a	0	3	2	2	1	0	0	0	0	0	0	0	0	0	3	1	3	5	1	1	0	n/a	1	1	1	1	1	3	3	2	4	1	3	2	3	1
A218	2	58	2	1	3	1	ZAMBIA	2	3	Monze Mission Hospital	1	1	400	0	2	8	2	1	0	0	0	0	0	0	0	0	Nill	2	1	4	5	5	1	0	n/a	1	1	1	1	1	4	2	2	2	1	3	2	3	5
A219	2	28	2	1	4	1	ZAMBIA	2	3	Manungu Urban Health Centre	1	0	n/a	0	3	3	2	1	0	0	0	0	0	0	0	0	Nill	2	1	3	5	1	1	1	3	1	1	1	1	1	3	3	2	3	1	3	2	1	6
A220	1	79	4	1	5	1	ZAMBIA	2	3	Monze Urban Health Centre	1	1	200	0	1	7	2	1	0	0	1	0	0	0	0	0	NILL	1	1	3	3	3	1	0	n/a	1	1	1	1	1	3	3	3	3	1	3	2	3	1
A221	1	19	1	1	1	1	ZAMBIA	2	3	Monze Mission Hospital	1	0	n/a	0	3	14	2	0	0	0	1	0	0	0	0	0	Nill	1	1	3	5	1	0	0	n/a	1	1	1	1	1	3	3	2	4	1	3	2	1	6
A222	2	24	1	1	1	1	ZAMBIA	2	3	Monze Mission Hospital	1	0	n/a	0	3	14	1	1	0	0	1	0	0	0	0	0	Nill	1	1	3	5	1	0	0	n/a	1	1	1	1	1	2	3	3	3	1	3	2	1	6
A223	1	40	4	1	3	1	ZAMBIA	2	3	Mulumbwa Health Post	1	1	400	0	3	2	1	1	0	0	0	0	0	0	0	0	None	1	1	4	5	5	0	0	n/a	1	1	1	1	1	3	5	1	4	0	n/a	n/a	n/a
A224	2	43	1	1	2	1	ZAMBIA	2	3	Manungu Urban Health Centre	1	0	n/a	0	3	2	2	1	0	1	0	0	0	0	0	0	None	2	1	4	5	5	1	0	n/a	1	1	1	1	1	5	5	1	3	0	n/a	n/a	n/a
A225	2	63	2	1	1	1	ZAMBIA	2	3	Manungu Urban Health Centre	1	0	n/a	0	2	5	2	1	1	0	0	0	0	0	0	0	None	2	1	4	5	5	0	0	n/a	0	1	1	1	1	4	4	1	4	1	3	2	3	6
A226	1	57	2	1	3	1	ZAMBIA	2	3	Mulumbwa Health Post	1	1	400	0	2	9	2	1	0	0	0	0	0	0	0	0	Nill	1	1	3	5	1	1	0	n/a	1	1	1	1	1	3	3	2	3	1	3	2	1	6
A227	1	52	3	1	1	3	ZAMBIA	2	3	Mulumbwa Health Post	1	0	n/a	6000	4	1	2	1	0	0	0	0	0	0	0	0	Nill	3	1	2	5	1	1	0	n/a	1	1	1	1	1	3	3	4	4	1	3	2	1	6
A228	2	18	1	1	4	1	ZAMBIA	2	3	Mulumbwa Health Post	1	1	400	0	2	3	1	1	0	0	0	0	0	0	0	0	Nill	2	1	1	5	1	0	0	n/a	1	1	1	1	1	3	3	3	3	1	3	2	3	6
A229	2	45	1	1	2	1	ZAMBIA	2	3	Mulumbwa Health Post	1	0	n/a	0	4	2	2	1	0	0	0	0	0	0	0	0	None	2	1	4	5	5	1	0	n/a	1	1	1	1	1	5	5	1	3	0	n/a	n/a	n/a
A230	1	60	2	1	3	1	ZAMBIA	2	3	Monze Mission Hospital	1	1	200	0	1	4	2	1	0	0	1	1	1	0	0	0	Strolk	1	1	4	5	1	0	0	n/a	1	1	1	1	1	3	3	3	3	1	3	2	3	6
A231	2	64	2	1	4	1	ZAMBIA	2	3	Monze Mission Hospital	1	1	200	0	2	3	2	0	0	0	1	0	0	0	0	0	Nill	2	1	2	4	4	1	0	n/a	1	1	1	1	1	4	4	2	3	0	n/a	n/a	n/a
A232	2	40	1	1	3	1	ZAMBIA	2	3	Monze Mission Hospital	1	1	200	0	2	3	2	1	0	0	1	1	1	0	0	0	Nill	2	1	3	5	1	1	0	n/a	1	1	1	1	1	3	3	2	4	1	3	2	3	6
A233	2	34	1	1	11	1	ZAMBIA	2	3	Manungu Urban Health Centre	1	0	n/a	0	3	4	2	1	1	1	0	0	0	0	0	0	None	2	1	4	5	5	0	0	n/a	1	1	1	1	1	4	4	1	3	0	n/a	n/a	n/a
A234	2	44	2	1	11	1	ZAMBIA	2	3	Monze Urban Health Centre	1	0	n/a	0	3	8	2	1	1	0	0	0	0	0	0	0	None	2	1	4	5	5	0	0	n/a	1	1	1	1	1	5	5	1	3	1	3	2	3	6
A235	2	54	2	1	1	1	ZAMBIA	2	3	Monze Mission Hospital	1	0	n/a	0	3	14	1	0	0	0	1	0	0	0	0	0	None	1	1	4	5	5	0	0	n/a	1	1	1	1	1	5	5	1	3	0	n/a	n/a	n/a
A236	2	22	1	1	1	1	ZAMBIA	2	3	Monze Mission Hospital	1	0	n/a	0	3	14	1	0	0	0	1	0	0	0	0	0	None	1	1	4	5	5	0	0	n/a	1	1	1	1	1	5	5	1	3	1	3	2	1	3
A237	1	81	4	1	4	1	ZAMBIA	2	3	Monze Mission Hospital	1	0	n/a	0	3	5	2	1	0	0	0	0	0	0	0	0	None	2	1	4	5	5	0	0	n/a	1	1	1	1	1	3	3	1	4	1	3	2	3	6
A238	2	88	4	1	4	1	ZAMBIA	2	3	Manungu Urban Health Centre	1	1	200	0	3	2	2	1	0	0	0	0	0	0	0	0	None	1	1	4	5	5	0	0	n/a	1	1	1	1	1	3	3	2	4	1	3	2	3	6
A239	1	25	2	1	2	1	ZAMBIA	2	3	Mulumbwa Health Post	1	0	n/a	0	3	6	1	1	1	0	0	0	0	0	0	0	None	2	1	4	5	5	0	0	n/a	1	1	1	1	1	5	5	1	5	1	4	2	3	6
A240	1	50	4	1	3	1	ZAMBIA	2	3	Mulumbwa Health Post	1	1	400	0	3	3	1	1	1	1	0	0	0	1	0	0	None	1	1	4	5	5	0	0	n/a	1	1	1	1	1	5	5	1	5	1	3	2	1	6
A241	2	62	1	1	4	1	ZAMBIA	2	3	Monze Mission Hospital	1	1	200	0	3	4	1	1	0	0	0	0	0	0	0	0	None	2	1	4	5	5	0	0	n/a	1	1	1	1	1	3	4	2	4	1	3	2	3	6
A242	1	56	1	1	3	1	ZAMBIA	2	3	Mulumbwa Health Post	1	1	200	0	3	5	2	1	0	0	0	0	0	0	0	0	None	2	1	4	5	5	0	0	n/a	1	1	1	1	1	3	3	2	4	0	n/a	n/a	n/a
A243	1	73	4	1	1	1	ZAMBIA	2	3	Monze Mission Hospital	1	1	400	0	2	5	2	1	1	0	0	0	0	0	0	0	None	1	1	4	5	5	0	0	n/a	1	1	1	1	1	3	3	1	1	1	3	2	3	6
A244	2	65	2	1	4	1	ZAMBIA	2	3	Manungu Urban Health Centre	1	1	400	0	2	8	2	1	0	0	0	0	0	0	0	0	None	1	1	4	5	5	0	0	n/a	1	1	1	1	1	5	5	1	4	1	3	2	3	6
A245	2	33	1	1	2	1	ZAMBIA	2	3	Monze Mission Hospital	1	0	n/a	0	2	9	2	1	0	0	0	0	0	0	1	0	None	1	1	4	5	5	0	0	n/a	1	1	1	1	1	5	5	1	4	1	3	2	3	6
A246	1	73	4	1	4	1	ZAMBIA	2	3	Monze Mission Hospital	1	1	200	0	1	6	2	1	1	0	0	0	0	0	0	0	None	2	1	4	5	5	0	0	n/a	1	1	1	1	1	3	3	1	4	1	4	2	1	6
A247	1	34	2	1	2	1	ZAMBIA	2	3	Manungu Urban Health Centre	1	0	n/a	0	3	7	2	1	1	1	0	0	0	1	1	0	None	1	1	4	5	5	0	0	n/a	1	1	1	1	1	3	3	1	4	1	3	2	3	6
A248	1	18	1	1	2	1	ZAMBIA	2	3	Manungu Urban Health Centre	1	1	400	0	3	8	1	1	1	0	0	0	0	0	0	0	None	1	1	4	5	5	0	0	n/a	1	1	1	1	1	5	5	1	4	1	3	2	3	6
A249	1	50	1	1	2	1	ZAMBIA	2	3	Manungu Urban Health Centre	1	1	400	0	3	5	2	1	0	0	0	0	0	0	0	0	None	1	1	4	5	5	0	0	n/a	1	1	1	1	1	5	5	1	5	1	3	2	3	6
A250	1	22	1	1	2	1	ZAMBIA	2	3	Manungu Urban Health Centre	1	0	n/a	0	2	5	1	1	0	1	0	1	1	1	1	0	None	1	1	4	5	5	0	0	n/a	1	1	1	1	1	5	5	1	4	1	3	2	3	6
A251	2	41	3	1	5	1	ZAMBIA	2	3	Manungu Urban Health Centre	1	0	n/a	0	2	10	2	1	0	1	0	0	0	0	1	0	Nill	2	1	3	5	1	1	0	n/a	1	1	1	1	1	n/a	3	3	3	1	3	2	3	5
A252	1	37	1	1	2	1	ZAMBIA	2	3	Manungu Urban Health Centre	1	0	n/a	0	3	1	2	1	0	0	0	0	0	0	0	0	None	2	1	4	5	5	0	0	n/a	1	1	1	1	1	5	5	1	5	1	3	2	3	6
A253	1	48	2	1	1	1	ZAMBIA	2	3	Monze Mission Hospital	1	1	400	0	3	6	2	1	0	1	0	0	0	1	0	0	None	1	1	4	5	5	1	0	n/a	1	1	1	1	1	5	5	2	5	1	3	2	3	6
A254	2	51	2	1	3	1	ZAMBIA	2	3	Monze Urban Health Centre	1	0	n/a	600	3	9	1	1	0	0	0	0	0	0	1	0	None	2	1	4	5	5	0	0	n/a	1	1	1	1	1	5	5	1	5	1	4	2	3	6
A255	2	46	2	1	5	1	ZAMBIA	2	3	Manungu Urban Health Centre	1	0	n/a	0	1	5	2	1	0	0	0	0	0	0	0	0	None	2	1	4	5	5	0	0	n/a	1	1	1	1	1	5	5	1	5	1	4	2	3	6
A256	1	58	1	1	1	1	ZAMBIA	2	3	Manungu Urban Health Centre	1	0	n/a	0	2	1	2	0	0	0	0	1	1	0	0	0	None	1	1	4	5	5	0	0	n/a	1	1	1	1	1	5	5	1	5	1	3	2	3	6
A257	1	22	2	1	4	1	ZAMBIA	2	3	Manungu Urban Health Centre	1	0	n/a	0	2	4	2	1	1	0	0	0	0	0	0	0	None	1	1	4	5	5	0	0	n/a	1	1	1	1	1	5	5	1	4	1	4	2	3	6
A258	1	21	1	1	1	1	ZAMBIA	2	3	Manungu Urban Health Centre	1	0	n/a	0	3	5	1	1	0	0	0	0	0	0	0	0	None	1	1	4	5	5	0	0	n/a	1	1	1	1	n/a	5	5	1	4	1	3	2	1	6
A259	2	45	2	1	3	1	ZAMBIA	2	3	Manungu Urban Health Centre	1	1	200	0	2	6	2	1	1	0	0	0	0	0	0	0	None	2	1	4	5	5	0	0	n/a	1	1	1	1	1	5	5	2	4	1	3	2	3	6
A260	2	28	1	1	1	1	ZAMBIA	2	3	Manungu Urban Health Centre	1	1	400	0	3	5	2	1	0	0	0	0	0	0	0	0	None	1	1	4	5	5	1	0	n/a	1	1	1	1	1	5	5	1	4	0	n/a	n/a	n/a
A261	1	23	1	1	11	1	ZAMBIA	2	3	Manungu Urban Health Centre	1	0	n/a	0	2	3	1	1	0	0	0	0	0	0	0	0	Nill	2	1	1	5	1	1	0	n/a	1	1	1	1	1	2	2	2	2	1	3	2	1	6
A262	2	18	1	1	1	1	ZAMBIA	2	3	Monze Urban Health Centre	1	1	400	0	2	6	2	1	1	1	0	0	0	0	1	0	Nill	1	1	3	5	3	1	0	n/a	1	1	1	1	1	3	3	2	4	1	3	2	3	6
A263	2	29	1	1	4	1	ZAMBIA	2	3	Manungu Urban Health Centre	1	0	n/a	0	2	8	2	1	0	0	0	0	0	0	0	0	Nill	2	1	4	5	1	0	0	n/a	1	1	2	1	1	3	3	3	3	1	3	2	3	6
A264	2	65	4	1	3	1	ZAMBIA	2	3	Monze Mission Hospital	1	1	400	0	3	1	2	0	0	1	0	1	1	0	0	0	Nill	2	1	3	5	1	1	0	n/a	1	1	1	1	1	3	3	3	4	1	3	2	3	6
A265	2	45	1	1	3	1	ZAMBIA	2	3	Manungu Urban Health Centre	1	1	400	0	2	3	2	1	0	0	0	0	0	0	0	0	Nill	1	1	4	4	1	0	0	n/a	1	1	2	1	1	3	3	2	3	1	3	2	3	6
A266	2	18	1	1	1	1	ZAMBIA	2	3	Monze Mission Hospital	1	1	400	0	1	12	1	1	0	0	0	0	0	1	1	0	Epilepsy	1	1	3	5	2	1	0	n/a	1	1	2	1	1	3	2	2	2	1	3	2	3	6
A267	1	33	1	1	11	1	ZAMBIA	2	3	Monze Mission Hospital	1	1	200	0	1	5	2	1	0	0	0	0	0	1	1	0	Nill	1	1	4	5	5	0	0	n/a	1	1	1	1	1	3	3	2	4	1	4	2	3	6
A268	2	56	1	1	2	1	ZAMBIA	2	3	Manungu Urban Health Centre	1	1	0	0	3	5	2	1	0	0	0	0	0	0	0	0	Nill	1	1	2	4	4	0	0	n/a	1	1	1	1	1	3	3	3	3	1	4	2	1	6
A269	1	36	1	1	1	1	ZAMBIA	2	3	Manungu Urban Health Centre	1	1	400	0	2	2	2	1	0	0	0	0	0	0	0	0	Nill	1	1	2	5	1	1	0	n/a	1	1	1	n/a	n/a	3	3	2	3	1	3	2	3	6
A270	2	44	4	1	1	1	ZAMBIA	2	3	Manungu Urban Health Centre	1	0	n/a	0	3	2	2	1	0	0	0	0	0	0	0	0	Nill	2	1	2	5	1	0	0	n/a	1	1	1	1	1	3	4	2	3	1	3	2	3	6
A271	1	100	4	1	1	1	ZAMBIA	2	3	Manungu Urban Health Centre	1	1	400	0	1	2	2	1	0	0	1	1	1	0	0	0	Nill	1	1	4	5	1	1	1	3	1	1	1	1	1	3	3	1	3	1	4	2	3	6
A272	1	32	3	1	4	1	ZAMBIA	2	3	Manungu Urban Health Centre	1	0	n/a	0	2	3	2	1	0	0	0	0	0	0	0	0	Nill	2	1	4	4	1	0	0	n/a	1	1	2	1	1	3	3	3	3	1	3	2	1	6
A273	2	18	1	1	4	1	ZAMBIA	2	3	Manungu Urban Health Centre	1	0	n/a	0	2	8	1	1	0	0	0	1	1	1	1	1	Epilepsy	1	1	4	5	1	1	0	n/a	1	1	1	1	1	4	2	2	4	1	3	2	1	6
A274	2	103	1	1	4	1	ZAMBIA	2	3	Manungu Urban Health Centre	1	1	200	0	1	1	2	1	0	0	1	1	1	0	0	0	Nill	2	1	3	4	1	0	0	n/a	1	1	1	1	1	3	3	3	3	1	3	2	1	6
A275	2	67	2	1	1	1	ZAMBIA	2	3	Manungu Urban Health Centre	1	1	400	0	3	7	2	1	0	0	0	0	0	0	0	0	Nill	1	1	4	5	1	1	0	n/a	1	1	1	1	1	4	2	2	4	1	3	2	3	6
A276	1	35	1	1	2	1	ZAMBIA	2	3	Manungu Urban Health Centre	1	1	400	0	2	8	2	1	0	0	1	0	0	0	0	0	Nill	1	1	3	5	1	1	0	n/a	1	1	1	1	1	3	3	3	3	0	n/a	n/a	n/a
A277	2	24	1	1	1	1	ZAMBIA	2	3	Monze Mission Hospital	1	0	n/a	0	4	6	2	1	0	0	0	0	0	0	0	0	Nill	2	1	4	5	5	1	0	n/a	1	1	2	1	1	3	1	1	1	0	n/a	n/a	n/a
A278	2	27	1	1	10	1	ZAMBIA	2	3	Rusangu Rural Health Centre	2	1	400	0	3	9	1	1	1	0	0	0	0	0	0	0	Nill	2	1	3	5	5	1	1	1	1	1	1	1	2	4	2	2	2	0	n/a	n/a	n/a
A279	1	25	1	1	3	1	ZAMBIA	2	3	Rusangu Rural Health Centre	2	0	n/a	0	4	5	2	1	0	0	0	0	0	0	0	0	None	1	1	4	5	5	0	0	n/a	1	1	1	1	1	5	5	1	5	1	3	2	1	6
A280	2	22	1	1	1	1	ZAMBIA	2	3	Rusangu Rural Health Centre	2	1	400	0	2	6	1	1	1	0	0	0	0	1	1	0	None	1	1	4	5	5	0	0	n/a	1	1	1	1	1	5	5	1	5	1	3	2	3	6
A281	1	19	1	1	1	1	ZAMBIA	2	3	Rusangu Rural Health Centre	2	1	400	0	1	5	1	1	0	0	0	0	0	1	1	0	None	1	1	4	5	5	0	0	n/a	1	1	1	1	1	5	5	1	4	1	3	2	3	6
A282	1	32	1	1	1	1	ZAMBIA	2	3	Rusangu Rural Health Centre	2	1	400	0	2	8	2	1	0	0	0	0	0	0	0	0	None	1	1	4	5	5	0	0	n/a	1	1	1	1	1	5	5	1	5	0	n/a	n/a	n/a
A283	2	19	1	1	1	1	ZAMBIA	2	3	Rusangu Rural Health Centre	2	1	400	0	1	7	1	1	0	0	1	0	0	0	0	0	None	1	1	4	5	5	0	0	n/a	1	1	1	1	1	5	5	1	5	1	3	2	1	6
A284	2	23	1	1	1	1	ZAMBIA	2	3	Rusangu Rural Health Centre	2	0	n/a	0	1	7	1	1	0	0	1	0	0	1	0	0	None	1	1	4	5	5	0	0	n/a	1	1	1	1	1	3	3	2	4	1	3	2	1	6
A285	2	26	1	1	1	1	ZAMBIA	2	3	Rusangu Rural Health Centre	2	1	400	0	4	5	2	1	0	0	1	0	0	0	0	0	None	1	1	4	5	5	1	0	n/a	1	1	1	1	1	3	3	1	4	0	n/a	n/a	n/a
A286	2	27	1	1	2	1	ZAMBIA	2	3	Monze Mission Hospital	2	0	n/a	0	4	6	2	0	0	1	0	0	0	1	1	0	Nill	3	1	1	5	1	1	0	n/a	1	1	1	1	1	5	2	2	4	1	3	2	3	6
A287	1	18	1	1	1	1	ZAMBIA	2	3	Rusangu Rural Health Centre	2	1	400	0	1	5	1	1	1	1	0	0	0	1	1	0	NILL	1	1	4	5	1	0	0	n/a	1	1	1	1	1	4	3	2	3	0	n/a	n/a	n/a
A288	2	19	1	1	1	1	ZAMBIA	2	3	Rusangu Rural Health Centre	2	0	n/a	0	2	8	1	1	0	0	1	0	0	1	0	0	NILL	1	1	3	5	2	0	0	n/a	1	1	1	1	1	3	3	2	3	1	3	2	1	6
A289	2	25	1	1	1	1	ZAMBIA	2	3	Rusangu Rural Health Centre	2	0	n/a	400	1	8	1	1	0	0	1	0	0	1	0	0	Nill	1	1	3	5	2	1	0	n/a	1	1	2	1	1	3	2	2	4	1	3	2	1	6
A290	2	28	1	1	1	1	ZAMBIA	2	3	Rusangu Rural Health Centre	2	0	n/a	0	4	5	2	1	0	0	1	0	0	0	0	0	Nill	2	1	2	5	2	1	0	n/a	1	1	1	1	1	4	2	2	4	1	3	2	3	5
A291	2	25	1	1	1	1	ZAMBIA	2	3	Rusangu Rural Health Centre	2	1	400	0	4	3	1	1	0	1	1	0	0	0	0	0	Nill	2	1	3	5	2	1	1	2	1	1	2	1	1	3	4	2	3	1	3	2	3	6
A292	2	29	1	1	1	1	ZAMBIA	2	3	Rusangu Rural Health Centre	2	0	n/a	0	4	6	2	1	0	0	1	1	1	0	0	0	Nill	3	1	4	5	1	1	0	n/a	1	1	1	1	1	4	4	1	5	0	n/a	n/a	n/a
A293	1	37	3	1	1	1	ZAMBIA	2	3	Monze Mission Hospital	1	1	400	0	4	1	2	0	0	1	0	0	0	1	1	1	Epilepsy	1	1	3	5	1	1	0	n/a	1	1	1	1	1	3	3	2	4	1	4	2	1	6
A294	2	49	2	1	1	1	ZAMBIA	2	3	Monze Mission Hospital	1	0	n/a	0	2	15	2	1	0	0	1	0	0	0	0	0	Nill	2	1	2	5	1	1	0	n/a	1	1	2	1	1	3	3	2	3	1	3	2	1	6
A295	2	32	1	1	1	1	ZAMBIA	2	3	Manungu Urban Health Centre	1	1	400	0	3	5	1	1	0	0	0	0	0	0	0	0	Nill	2	1	3	5	3	1	0	n/a	1	1	1	1	2	3	3	3	3	0	n/a	n/a	n/a
A296	1	28	1	1	3	1	ZAMBIA	2	3	Monze Mission Hospital	1	1	400	0	4	3	1	0	0	0	0	0	0	0	0	0	Albino	1	1	4	5	1	1	0	n/a	1	0	2	1	1	3	3	3	3	1	n/a	2	2	2
A297	1	83	4	1	1	1	ZAMBIA	2	3	Manungu Urban Health Centre	1	1	400	0	2	6	2	1	0	0	1	0	0	0	0	0	Nill	1	1	2	5	1	1	0	n/a	1	1	1	1	1	4	3	2	5	1	3	2	3	6
A298	2	70	3	1	1	1	ZAMBIA	2	3	Manungu Urban Health Centre	1	1	400	0	2	0	2	1	0	0	0	0	0	0	0	0	Nill	1	1	2	5	1	1	0	n/a	1	1	1	1	1	3	3	2	3	0	n/a	n/a	n/a
A299	1	85	4	1	3	1	ZAMBIA	2	3	Manungu Urban Health Centre	1	1	400	0	2	3	2	1	0	0	1	0	0	0	0	0	NILL	1	1	2	5	1	1	0	n/a	1	1	2	1	1	3	3	3	3	1	3	2	3	6
A300	2	88	4	1	1	1	ZAMBIA	2	3	Monze Mission Hospital	1	1	400	0	2	2	2	1	0	0	1	0	0	0	0	0	Nill	1	1	4	5	1	1	0	n/a	1	1	2	1	1	3	3	3	3	0	n/a	n/a	n/a
A301	1	21	1	1	5	1	ZAMBIA	2	3	Monze Mission Hospital	1	0	n/a	0	2	8	2	1	0	0	0	0	0	0	0	0	Nill	1	1	4	5	1	1	0	n/a	1	1	1	1	1	4	3	2	4	1	3	2	2	1
A302	1	45	1	1	2	1	ZAMBIA	2	3	Manungu Urban Health Centre	1	0	n/a	0	2	6	2	1	0	0	0	0	0	0	0	0	Nill	2	1	4	5	5	1	0	n/a	1	1	1	1	1	3	3	2	4	1	3	2	1	6
A303	2	66	3	1	4	1	ZAMBIA	2	3	Mulumbwa Health Post	1	1	200	0	3	2	2	1	0	0	0	0	0	0	0	0	Nill	1	1	4	5	1	1	0	n/a	1	1	1	1	1	3	3	3	3	1	3	2	3	6
A304	1	40	3	1	1	1	ZAMBIA	2	3	Monze Mission Hospital	1	0	n/a	0	3	2	2	1	0	0	0	0	0	1	1	0	Nill	1	1	4	5	5	0	0	n/a	1	1	2	0	n/a	3	3	3	2	1	3	2	2	2
A305	1	19	1	1	1	1	ZAMBIA	2	3	Rusangu Rural Health Centre	2	1	200	0	3	6	2	0	0	0	1	0	0	0	0	0	None	2	1	4	5	5	0	0	n/a	1	1	1	1	1	5	5	1	4	1	4	2	1	6
A306	2	22	1	1	1	1	ZAMBIA	2	3	Rusangu Rural Health Centre	2	1	400	0	3	4	1	1	0	0	1	0	0	0	0	0	None	1	1	4	5	5	0	0	n/a	1	1	1	1	1	5	5	1	5	1	3	2	1	6
A307	1	27	1	1	1	1	ZAMBIA	2	3	Rusangu Rural Health Centre	2	0	n/a	0	3	9	2	0	0	0	1	0	0	0	0	0	None	1	1	4	5	5	0	0	n/a	1	1	1	1	1	5	5	1	5	1	3	2	1	6
A308	1	19	1	1	1	1	ZAMBIA	2	3	Moonzwe Rural Health Centre	2	1	400	0	3	15	2	0	0	0	1	0	0	1	0	0	None	1	1	4	5	5	0	0	n/a	1	1	1	1	1	5	5	1	4	1	3	2	1	1
A309	1	19	1	1	1	1	ZAMBIA	2	3	Rusangu Rural Health Centre	2	1	400	0	3	7	2	0	1	1	1	0	0	0	0	1	None	1	1	4	5	5	0	0	n/a	1	1	1	1	1	5	5	1	5	1	4	2	1	1
A310	1	18	1	1	1	1	ZAMBIA	2	3	Rusangu Rural Health Centre	2	0	n/a	0	3	4	1	1	0	0	1	0	0	0	0	0	None	1	1	4	5	5	1	1	3	1	1	1	1	1	5	5	1	5	0	n/a	n/a	n/a
A311	1	19	1	1	1	1	ZAMBIA	2	3	Rusangu Rural Health Centre	2	1	200	0	3	7	2	0	0	0	1	0	0	0	0	0	None	2	1	4	5	5	0	0	n/a	1	1	1	1	1	5	5	1	5	0	n/a	n/a	n/a
A312	1	18	1	1	1	1	ZAMBIA	2	3	Rusangu Rural Health Centre	2	1	400	0	3	7	1	0	0	0	1	0	0	1	0	0	None	1	1	4	5	5	0	0	n/a	1	1	1	1	1	5	5	1	5	0	n/a	n/a	n/a
A313	1	19	1	1	1	1	ZAMBIA	2	3	Rusangu Rural Health Centre	2	1	400	0	3	7	2	0	0	0	1	0	0	0	0	0	None	1	1	4	5	5	0	0	n/a	1	1	1	1	1	5	5	1	5	0	n/a	n/a	n/a
A314	1	32	1	1	1	1	ZAMBIA	2	3	Monze Mission Hospital	1	0	n/a	0	2	5	2	1	0	0	0	0	0	0	0	0	NILL	2	1	3	4	1	1	0	n/a	1	1	2	1	1	3	2	2	4	1	3	2	3	6
A315	1	35	1	1	1	1	ZAMBIA	2	3	Monze Urban Health Centre	1	0	n/a	0	2	9	2	1	0	0	0	0	0	0	0	0	Nill	2	1	2	5	1	1	0	n/a	1	1	2	1	1	3	3	3	3	0	n/a	n/a	n/a
A316	1	36	1	1	4	1	ZAMBIA	2	3	Monze Urban Health Centre	1	0	n/a	0	2	4	2	1	0	0	0	0	0	0	0	0	Nill	2	1	3	5	1	1	0	n/a	1	1	2	1	1	3	3	2	4	0	n/a	n/a	n/a
A317	1	25	1	1	5	1	ZAMBIA	2	3	Monze Urban Health Centre	1	0	n/a	0	1	3	1	1	0	0	0	0	0	1	1	0	Nill	1	1	3	5	2	1	0	n/a	1	1	1	1	1	4	2	2	3	1	3	2	3	6
A318	2	66	4	1	1	1	ZAMBIA	2	3	Monze Mission Hospital	1	0	n/a	0	1	3	2	1	0	0	0	1	1	0	0	0	Nill	1	1	2	2	5	1	0	n/a	1	1	1	1	1	4	2	2	3	1	3	2	1	6
A319	1	37	1	1	10	1	ZAMBIA	2	3	Monze Mission Hospital	1	0	n/a	0	3	5	2	1	0	0	0	0	0	0	0	0	Nill	2	1	2	4	1	0	0	n/a	1	0	2	1	1	3	3	3	3	0	n/a	n/a	n/a
A320	1	19	1	1	1	1	ZAMBIA	2	3	Monze Urban Health Centre	1	0	n/a	0	3	9	2	1	0	0	0	0	0	0	0	0	Nill	2	1	1	1	1	1	0	n/a	1	0	2	1	1	3	3	3	3	0	n/a	n/a	n/a
A321	1	64	4	1	1	1	ZAMBIA	2	3	Monze Urban Health Centre	1	1	400	0	2	3	2	1	0	0	0	0	0	0	0	0	None	1	1	4	5	5	0	0	n/a	1	1	1	1	1	5	5	1	5	1	4	2	1	6
A322	1	25	1	1	3	1	ZAMBIA	2	3	Monze Urban Health Centre	1	1	400	0	3	3	1	0	0	0	0	1	1	0	0	1	n/a	1	1	1	1	4	0	0	n/a	1	0	2	1	1	3	3	3	3	0	n/a	n/a	n/a
A323	1	55	2	1	2	1	ZAMBIA	2	3	Monze Mission Hospital	1	0	n/a	0	2	4	2	1	1	0	0	0	0	0	0	0	None	1	1	4	5	5	0	0	n/a	1	1	1	1	1	5	5	1	4	0	n/a	n/a	n/a
A324	2	72	4	1	1	1	ZAMBIA	2	3	Monze Mission Hospital	1	1	200	0	1	4	2	1	0	0	0	0	0	0	0	0	Nill	1	1	4	5	1	1	0	n/a	1	1	1	1	1	3	2	2	4	1	3	2	1	6
A325	2	30	1	1	10	1	ZAMBIA	2	3	Mulumbwa Health Post	1	1	400	0	2	10	2	1	1	0	1	0	0	0	0	0	None	1	1	4	5	5	0	0	n/a	1	1	1	1	1	4	4	2	4	0	n/a	n/a	n/a
A326	1	78	4	1	1	1	ZAMBIA	2	3	Monze Mission Hospital	1	1	200	0	3	11	2	1	0	0	0	0	0	0	0	0	Nill	2	1	1	4	1	1	0	n/a	1	1	1	1	1	4	2	2	4	1	3	2	1	6
A327	1	21	1	1	1	1	ZAMBIA	2	3	Monze Urban Health Centre	1	0	n/a	0	3	5	1	1	0	0	0	1	1	0	0	0	None	1	1	4	5	5	0	0	n/a	1	1	1	1	1	3	4	1	4	1	3	2	1	1
A328	2	37	1	1	2	1	ZAMBIA	2	3	Monze Mission Hospital	1	0	n/a	0	2	5	1	1	0	0	0	0	0	1	1	0	Nill	2	1	3	5	1	1	0	n/a	1	1	1	1	1	4	4	3	4	1	5	2	3	6
A329	1	18	1	1	1	1	ZAMBIA	2	3	Monze Mission Hospital	1	1	200	0	2	3	1	0	0	0	1	0	0	0	0	0	None	2	1	4	5	5	0	0	n/a	1	1	1	1	1	3	4	2	4	0	n/a	n/a	n/a
A330	2	34	2	1	1	1	ZAMBIA	2	3	Monze Mission Hospital	1	0	n/a	0	2	8	1	1	0	0	0	1	1	0	0	1	n/a	1	1	1	1	1	1	0	n/a	1	1	1	1	1	4	3	2	3	1	3	2	1	6
A331	1	46	2	1	1	1	ZAMBIA	2	3	Monze Urban Health Centre	1	1	400	0	2	7	2	1	0	0	1	0	0	0	0	0	None	1	1	4	5	5	0	0	n/a	1	1	1	1	1	5	5	2	4	0	n/a	n/a	n/a
A332	1	19	1	1	1	1	ZAMBIA	2	3	Monze Urban Health Centre	1	0	n/a	0	3	5	1	0	0	0	0	0	0	0	0	0	Albino	1	1	1	1	1	1	0	n/a	1	0	2	1	1	3	2	2	3	0	n/a	n/a	n/a
A333	2	36	1	1	1	1	ZAMBIA	2	3	Monze Mission Hospital	1	0	n/a	0	3	9	1	1	0	0	0	0	0	0	0	0	None	1	1	4	5	5	0	0	n/a	1	1	1	1	1	5	5	1	4	1	4	2	1	6
A334	1	26	1	1	1	2	ZAMBIA	2	3	Monze Mission Hospital	1	0	n/a	1800	3	3	1	0	0	0	0	0	1	0	0	0	n/a	1	1	2	1	1	1	0	n/a	0	1	1	1	1	3	2	2	3	1	3	2	1	6
A335	2	45	2	1	1	1	ZAMBIA	2	3	Monze Mission Hospital	1	0	n/a	0	2	7	2	1	0	0	0	0	0	0	0	0	None	2	1	3	5	5	0	0	n/a	1	1	1	1	1	3	3	2	4	0	n/a	n/a	n/a
A336	1	21	1	1	4	1	ZAMBIA	2	3	Monze Mission Hospital	1	0	n/a	0	3	5	2	1	0	0	0	0	0	0	0	0	Nill	2	1	2	1	1	1	0	n/a	1	1	1	1	1	3	3	2	3	1	3	2	1	6
A337	2	29	1	1	1	1	ZAMBIA	2	3	Monze Urban Health Centre	1	1	400	0	3	6	1	1	0	1	0	0	0	0	0	0	None	1	1	3	5	5	0	0	n/a	1	1	1	1	1	4	4	1	4	1	4	2	1	6
A338	2	57	2	1	2	1	ZAMBIA	2	3	Monze Mission Hospital	1	0	n/a	0	2	6	2	1	0	0	0	0	0	0	0	0	Nill	2	1	2	5	1	1	0	n/a	1	1	1	1	1	4	4	2	3	1	3	2	1	5
A339	1	22	1	1	10	1	ZAMBIA	2	3	Monze Mission Hospital	1	1	400	0	3	5	2	1	1	0	0	0	0	0	0	0	None	1	1	4	5	5	0	0	n/a	1	1	1	1	1	5	5	1	5	0	n/a	n/a	n/a
A340	2	67	2	1	10	1	ZAMBIA	2	3	Monze Mission Hospital	1	0	n/a	0	3	8	2	1	0	0	1	0	0	0	0	0	Nill	2	1	2	2	1	1	1	1	1	1	1	1	1	4	2	1	3	1	3	2	1	6
A341	1	42	2	1	1	1	ZAMBIA	2	3	Monze Mission Hospital	1	0	n/a	0	3	7	2	1	0	0	0	0	0	0	0	0	Nill	1	0	1	5	1	1	0	n/a	1	1	1	1	1	4	3	2	3	0	n/a	n/a	n/a
A342	2	48	4	1	1	1	ZAMBIA	2	3	Monze Urban Health Centre	1	0	n/a	0	2	4	2	1	1	0	0	0	0	0	0	0	None	1	1	4	5	5	0	0	n/a	1	1	1	1	1	5	5	1	5	0	n/a	n/a	n/a
A343	2	58	3	1	1	1	ZAMBIA	2	3	Monze Urban Health Centre	1	0	n/a	0	2	3	1	1	1	0	0	0	0	0	0	0	Nill	1	1	2	4	2	1	0	n/a	1	1	1	1	1	3	3	3	3	0	n/a	n/a	n/a
A344	2	38	1	1	1	1	ZAMBIA	2	3	Monze Mission Hospital	1	1	400	0	2	9	2	0	0	1	0	0	0	1	1	0	None	1	1	4	5	4	0	0	n/a	1	1	1	1	1	4	4	1	4	0	n/a	n/a	n/a
A345	2	52	4	1	5	1	ZAMBIA	2	3	Monze Mission Hospital	1	0	n/a	0	2	4	2	1	0	0	1	1	1	0	0	0	Nill	2	1	2	4	1	1	0	n/a	1	1	1	1	1	3	3	3	3	0	n/a	n/a	n/a
A346	2	78	4	1	1	1	ZAMBIA	2	3	Monze Mission Hospital	1	0	n/a	0	2	10	2	1	0	0	0	0	0	0	0	0	None	1	1	4	5	5	0	0	n/a	1	1	1	1	1	4	n/a	2	4	0	n/a	n/a	n/a
A347	1	24	1	1	1	1	ZAMBIA	2	3	Monze Urban Health Centre	1	1	400	0	3	9	2	1	0	0	0	0	0	0	0	0	None	1	1	4	5	5	0	0	n/a	1	1	1	1	1	5	5	2	5	1	4	2	1	6
A348	1	38	2	1	1	1	ZAMBIA	2	3	Monze Urban Health Centre	1	0	n/a	0	2	10	2	1	0	1	0	0	0	1	0	0	None	1	1	4	4	5	0	0	n/a	1	1	1	1	1	5	5	1	5	0	n/a	n/a	n/a
A349	2	51	4	1	1	1	ZAMBIA	2	3	Monze Mission Hospital	1	0	n/a	0	2	11	2	1	0	0	0	0	0	0	0	0	None	2	1	4	4	5	0	0	n/a	1	1	1	1	1	4	4	2	4	0	n/a	n/a	n/a
A350	2	21	1	1	1	1	ZAMBIA	2	3	Monze Urban Health Centre	1	0	n/a	0	1	5	2	0	0	1	0	0	0	1	1	0	None	1	1	4	5	1	0	0	n/a	1	1	1	1	1	3	3	2	4	0	n/a	n/a	n/a
A351	1	26	1	1	1	1	ZAMBIA	2	3	Monze Urban Health Centre	1	0	n/a	0	3	7	2	1	0	0	0	0	0	0	0	0	None	1	1	4	5	5	0	0	n/a	1	1	1	1	1	5	5	1	5	1	4	2	1	6
A352	2	47	4	1	1	1	ZAMBIA	2	3	Monze Mission Hospital	1	0	n/a	0	3	4	2	1	0	0	0	0	0	0	0	0	None	1	1	4	5	5	1	0	n/a	1	1	1	1	1	5	5	1	5	1	3	2	1	3
A353	2	28	1	1	4	1	ZAMBIA	2	3	Monze Urban Health Centre	1	0	n/a	0	3	9	1	1	0	0	0	0	0	0	0	0	None	1	1	4	5	5	0	0	n/a	1	1	1	1	1	5	5	1	5	0	n/a	n/a	n/a
A354	2	41	4	1	1	1	ZAMBIA	2	3	Monze Urban Health Centre	1	1	400	0	2	9	2	1	0	0	0	0	0	0	0	0	None	1	1	4	5	5	0	0	n/a	1	1	1	1	1	5	5	1	4	1	3	2	1	6
A355	2	40	1	1	3	1	ZAMBIA	2	3	Monze Mission Hospital	1	1	400	0	3	12	2	1	0	0	0	0	0	1	1	0	Nill	1	1	3	5	2	1	0	n/a	1	1	1	1	1	4	3	2	4	1	3	2	1	6
A356	1	54	3	1	4	1	ZAMBIA	2	3	Monze Mission Hospital	1	1	400	0	3	5	1	1	0	0	1	0	0	0	0	0	Nill	1	1	2	5	1	1	0	n/a	1	1	2	1	1	3	3	3	3	1	3	2	1	6
A357	1	30	1	1	3	1	ZAMBIA	2	3	Monze Mission Hospital	1	0	n/a	0	3	3	1	0	0	0	0	0	0	1	1	0	Nill	1	1	1	4	1	1	0	n/a	1	1	2	1	1	3	3	2	3	1	3	2	1	6
A358	1	61	1	1	3	1	ZAMBIA	2	3	Monze Mission Hospital	1	0	n/a	0	2	4	2	1	0	1	0	0	0	0	1	0	Nill	1	1	4	3	1	1	0	n/a	1	1	1	1	1	3	3	3	3	1	3	2	1	6
A359	1	55	2	1	1	1	ZAMBIA	2	3	Monze Mission Hospital	1	0	n/a	0	3	3	2	1	0	0	0	0	0	0	0	0	Nill	2	1	1	5	1	1	0	n/a	1	1	1	1	1	4	2	2	4	1	3	2	1	6
A360	1	79	4	1	5	1	ZAMBIA	2	3	Monze Mission Hospital	1	1	0	0	3	4	2	1	0	0	0	0	0	0	0	0	Nill	2	1	3	5	1	1	0	n/a	1	1	1	1	1	3	3	2	3	1	3	2	1	5
A361	1	68	4	1	5	1	ZAMBIA	2	3	Monze Mission Hospital	1	1	200	0	3	6	2	1	1	0	0	0	0	0	0	0	None	2	1	4	5	5	0	0	n/a	1	1	1	1	1	5	5	1	5	1	3	2	2	6
A362	2	49	2	1	1	1	ZAMBIA	2	3	Monze Urban Health Centre	1	1	400	0	3	12	2	1	0	0	0	0	0	0	0	0	None	1	1	4	5	5	0	0	n/a	1	1	1	1	1	5	5	5	5	0	n/a	n/a	n/a
A363	1	34	4	1	2	1	ZAMBIA	2	3	Monze Mission Hospital	1	0	n/a	0	2	6	1	0	0	1	0	0	0	1	1	0	None	1	1	4	5	5	0	0	n/a	1	1	1	1	1	5	5	1	5	1	3	2	3	6
A364	1	29	1	1	2	1	ZAMBIA	2	3	Monze Mission Hospital	1	1	200	0	3	6	2	1	0	0	0	0	0	0	0	0	None	2	1	4	5	5	0	0	n/a	1	1	1	1	1	5	5	1	5	1	3	2	1	6
A365	1	23	1	1	1	1	ZAMBIA	2	3	Monze Urban Health Centre	1	0	n/a	0	3	6	2	1	0	0	0	0	0	0	0	0	None	2	1	4	5	5	0	0	n/a	1	1	1	1	1	3	3	2	4	0	n/a	n/a	n/a
A366	2	63	1	1	1	1	ZAMBIA	2	3	Monze Urban Health Centre	1	1	200	0	2	8	2	1	0	0	0	0	0	0	0	0	None	2	1	4	5	5	0	0	n/a	1	1	1	1	1	5	5	1	5	1	3	2	1	6
A367	1	25	1	1	3	1	ZAMBIA	2	3	Monze Urban Health Centre	1	1	400	0	3	5	2	1	0	0	1	1	1	0	0	0	Nill	2	1	2	5	1	1	0	n/a	1	1	1	1	1	3	3	3	3	1	3	2	1	5
A368	2	58	4	1	4	1	ZAMBIA	2	3	Monze Urban Health Centre	1	0	n/a	0	2	10	2	1	0	0	1	0	0	0	0	0	None	2	1	4	5	5	0	0	n/a	1	1	1	1	1	5	5	1	5	0	n/a	n/a	n/a
A369	1	63	3	1	3	1	ZAMBIA	2	3	Monze Urban Health Centre	1	0	n/a	0	2	7	2	1	0	0	0	1	1	0	0	0	Nill	2	1	2	5	1	1	0	n/a	1	1	1	1	1	4	3	2	3	1	3	2	1	6
A370	2	50	2	1	5	1	ZAMBIA	2	3	Monze Mission Hospital	1	1	400	0	3	8	2	1	0	0	0	0	0	0	0	0	None	1	1	4	5	5	0	0	n/a	1	1	1	1	1	5	5	1	5	1	3	2	2	6
A371	1	50	2	1	3	1	ZAMBIA	2	3	Monze Urban Health Centre	1	1	200	0	3	2	2	1	0	1	0	0	0	1	1	0	Nill	1	1	4	5	1	0	0	n/a	1	1	1	1	1	4	2	2	3	1	3	2	1	6
A372	1	74	4	1	5	1	ZAMBIA	2	3	Monze Mission Hospital	1	1	200	0	3	5	2	1	1	0	0	0	0	0	0	0	None	2	1	4	5	5	1	1	1	1	1	1	1	1	5	5	1	5	1	3	2	1	6
A373	2	57	3	1	3	1	ZAMBIA	2	3	Monze Mission Hospital	1	0	n/a	0	2	6	2	1	0	0	0	0	0	0	0	0	Nill	1	1	4	5	1	1	0	n/a	1	1	1	1	1	3	3	2	3	1	3	2	1	1
A374	2	64	4	1	5	1	ZAMBIA	2	3	Monze Mission Hospital	1	0	n/a	0	3	8	2	1	0	0	0	0	0	0	0	0	None	1	1	4	5	5	0	0	n/a	1	1	1	1	1	5	5	1	5	0	n/a	n/a	n/a
A375	1	32	1	1	1	1	ZAMBIA	2	3	Monze Mission Hospital	1	1	200	0	1	4	1	1	0	0	0	0	0	0	0	0	Nill	1	1	2	5	1	1	0	n/a	1	1	2	1	1	4	3	2	3	1	4	2	1
A376	2	57	4	1	1	1	ZAMBIA	2	3	Nteme Health Post	2	1	200	0	3	8	2	1	0	0	0	0	0	0	0	0	None	2	1	4	5	5	0	0	n/a	1	1	1	1	1	3	3	2	4	1	4	2	1	6
A377	1	70	4	1	1	1	ZAMBIA	2	3	Nteme Health Post	2	1	400	0	3	10	2	1	1	0	0	0	0	0	0	0	None	1	1	4	5	5	1	0	n/a	1	0	1	1	1	5	4	2	5	1	4	2	1	6
A378	1	56	2	1	1	1	ZAMBIA	2	3	Nteme Health Post	2	1	200	0	2	9	2	1	0	0	1	0	0	0	0	0	Nill	1	1	3	5	5	1	0	n/a	1	1	1	1	1	3	3	2	3	1	4	2	1	1
A379	1	67	4	1	3	1	ZAMBIA	2	3	Nteme Health Post	2	1	200	0	2	11	2	1	0	0	0	1	1	0	0	0	Nill	1	1	4	5	3	0	0	n/a	0	1	2	1	1	4	2	1	3	1	4	2	1	6
A380	2	69	4	1	1	1	ZAMBIA	2	3	Nteme Health Post	2	0	n/a	0	1	8	1	1	0	1	0	1	1	1	1	0	Nill	2	1	1	3	3	0	0	n/a	0	0	0	1	1	2	3	2	3	0	n/a	n/a	n/a
A381	1	45	2	1	3	1	ZAMBIA	2	3	Nteme Health Post	2	1	200	0	1	9	2	0	0	0	1	0	0	0	0	0	Nill	1	1	4	5	1	0	0	n/a	1	1	1	1	1	4	2	2	3	1	4	2	1	6
A382	1	87	4	1	1	1	ZAMBIA	2	3	Nteme Health Post	1	1	400	0	1	14	2	1	0	0	0	1	1	0	0	0	Nill	1	1	2	3	1	0	0	n/a	0	1	2	1	1	3	3	2	3	1	4	1	1	5
A383	2	79	2	1	1	1	ZAMBIA	2	3	Nteme Health Post	2	1	200	0	1	10	2	1	0	0	0	1	1	0	0	0	Nill	1	1	2	5	1	1	0	n/a	0	1	2	1	1	3	3	2	3	1	4	2	1	6
A384	1	86	3	1	3	1	ZAMBIA	2	3	Nteme Health Post	2	1	400	0	1	5	2	1	0	0	0	0	0	0	0	0	Nill	1	1	4	5	1	0	0	n/a	0	1	1	1	1	4	3	2	4	1	4	2	1	1
A385	2	43	2	1	10	1	ZAMBIA	2	3	Nteme Health Post	1	0	n/a	0	2	6	2	1	0	0	0	0	0	0	1	0	Nill	2	1	3	5	1	0	0	n/a	1	1	1	1	1	3	2	2	2	1	4	2	1	6
A386	1	23	1	1	1	1	ZAMBIA	2	3	Nteme Health Post	2	0	n/a	0	3	6	1	0	0	0	1	0	0	0	0	0	Nill	1	1	2	2	1	1	0	n/a	1	1	1	1	1	4	2	2	4	1	4	2	1	6
A387	2	25	1	1	1	1	ZAMBIA	2	3	Nteme Health Post	2	1	200	0	4	8	2	0	0	0	1	0	0	0	0	0	Nill	2	1	4	5	1	1	0	n/a	1	1	1	1	1	4	4	2	4	1	4	2	1	5
A388	2	57	2	1	1	1	ZAMBIA	2	3	Nteme Health Post	2	1	400	0	3	8	2	0	0	0	1	0	0	0	0	0	None	1	1	4	5	5	1	0	n/a	1	1	1	1	1	5	5	1	5	1	4	2	1	6
A389	1	81	4	1	1	1	ZAMBIA	2	3	Nteme Health Post	2	1	400	0	2	7	2	1	0	0	0	0	0	0	0	0	None	1	1	4	5	5	1	0	n/a	1	1	1	1	1	5	5	1	5	1	4	2	1	6
A390	2	61	3	1	1	1	ZAMBIA	2	3	Nteme Health Post	2	1	200	0	2	4	2	1	0	0	0	0	0	0	0	0	None	2	1	4	5	5	1	0	n/a	1	1	1	1	1	5	5	1	5	0	n/a	n/a	n/a
A391	1	45	1	1	1	1	ZAMBIA	2	3	Nteme Health Post	2	1	200	0	2	7	1	1	1	0	0	0	0	0	0	0	None	2	1	4	5	5	0	0	n/a	1	1	1	1	1	4	3	2	4	0	n/a	n/a	n/a
A392	2	27	1	1	1	1	ZAMBIA	2	3	Nteme Health Post	2	1	200	0	3	5	1	1	0	0	0	0	0	0	0	0	None	2	1	3	5	5	0	0	n/a	1	1	1	1	1	5	5	1	5	1	4	2	1	6
A393	1	70	2	1	1	1	ZAMBIA	2	3	Nteme Health Post	2	1	200	0	2	6	2	0	0	0	1	0	0	0	0	0	None	2	1	4	5	5	1	0	n/a	1	1	1	1	1	5	5	1	5	1	4	2	1	6
A394	2	65	2	1	1	1	ZAMBIA	2	3	Nteme Health Post	2	1	200	0	3	7	2	1	0	0	0	0	0	0	0	0	None	2	1	4	5	5	1	0	n/a	1	1	1	1	1	5	5	1	5	1	4	2	1	6
A395	2	35	1	1	1	1	ZAMBIA	2	3	Nteme Health Post	2	1	400	0	3	9	2	1	1	0	0	0	0	0	0	0	None	1	1	4	5	5	1	0	n/a	1	1	1	1	1	5	5	1	5	1	4	2	1	6
A396	2	78	3	1	1	1	ZAMBIA	2	3	Nteme Health Post	2	1	200	0	3	8	2	1	1	0	0	0	0	0	0	0	None	2	1	4	5	5	1	n/a	n/a	1	1	1	1	1	5	5	1	5	1	4	2	1	6
A397	2	67	3	1	5	1	ZAMBIA	2	3	ZCA Rural Health Centre	2	1	200	0	3	4	2	1	0	0	0	0	0	0	0	0	Nill	2	1	2	5	1	1	0	n/a	1	1	1	1	1	3	3	2	4	1	3	2	3	6
A398	1	78	2	1	3	1	ZAMBIA	2	3	ZCA Rural Health Centre	2	1	200	0	1	3	1	0	0	n/a	0	0	0	1	1	0	Nill	2	1	3	3	1	1	0	n/a	1	1	1	1	1	3	3	2	3	1	4	2	3	6
A399	2	30	1	1	3	1	ZAMBIA	2	3	ZCA Rural Health Centre	2	0	n/a	0	1	3	1	0	0	0	0	0	0	1	1	0	0	1	0	1	1	1	0	0	n/a	0	0	2	1	1	3	3	3	3	0	n/a	n/a	n/a
A400	1	31	3	1	1	1	ZAMBIA	2	3	ZCA Rural Health Centre	2	1	400	0	3	2	2	1	0	0	0	0	0	0	0	0	Nill	1	1	2	3	1	0	0	n/a	1	1	1	1	1	4	4	2	4	1	4	1	3	6
A401	1	43	2	1	3	1	ZAMBIA	2	3	ZCA Rural Health Centre	2	1	200	0	2	4	1	1	0	0	0	0	0	0	0	0	Nill	1	1	2	5	1	1	0	n/a	1	1	2	1	1	3	2	2	4	1	4	2	1	6
A402	2	52	2	1	3	1	ZAMBIA	2	3	St Marys Health Post	2	1	200	200	2	7	2	1	1	0	0	0	0	0	0	1	n/a	2	1	3	5	5	0	0	n/a	0	1	1	1	1	4	4	1	4	1	3	2	1	5
A403	1	58	1	1	3	1	ZAMBIA	2	3	St Marys Health Post	2	0	n/a	0	1	4	1	0	0	0	0	1	1	0	0	0	n/a	2	1	3	5	5	1	0	n/a	0	1	1	1	1	5	5	1	4	1	3	2	1	3
A404	2	56	2	1	3	2	ZAMBIA	2	3	St Marys Health Post	2	0	n/a	400	2	4	2	1	0	0	0	0	0	0	0	0	n/a	3	1	3	2	2	1	0	n/a	1	1	1	1	1	3	4	1	4	1	3	2	1	5
A405	2	92	4	1	4	1	ZAMBIA	2	3	St Marys Health Post	2	1	200	0	1	12	2	1	1	0	0	0	0	0	0	0	n/a	2	0	1	3	3	1	0	n/a	0	1	1	1	1	4	4	3	3	1	4	2	1	5
A406	1	58	4	1	3	1	ZAMBIA	2	3	St Marys Health Post	2	1	200	0	2	7	1	1	0	0	0	0	0	0	0	0	Skin disease	1	1	3	5	5	0	0	n/a	0	1	1	1	1	4	4	2	4	1	4	2	1	5
A407	1	92	4	1	4	1	ZAMBIA	2	3	St Marys Health Post	2	1	200	0	2	5	2	1	0	0	0	1	1	0	0	0	n/a	1	1	3	5	5	0	0	n/a	0	0	1	1	1	4	4	4	4	0	n/a	n/a	n/a
A408	2	19	1	1	1	1	ZAMBIA	2	3	St Marys Health Post	2	1	200	0	2	7	1	1	0	0	0	0	0	0	0	0	Nill	1	1	4	4	1	0	0	n/a	1	1	1	1	1	4	4	2	4	1	3	2	3	6
A409	2	65	2	1	3	1	ZAMBIA	2	3	St Marys Health Post	2	1	200	0	2	9	2	1	0	0	0	1	1	0	0	0	Nill	2	1	3	5	1	1	0	n/a	1	0	1	1	1	4	2	4	3	1	3	2	3	5
A410	1	28	1	1	1	1	ZAMBIA	2	3	St Marys Health Post	2	1	200	0	3	12	2	1	1	0	0	0	0	0	0	0	Nill	1	1	4	5	1	0	0	n/a	1	1	1	1	1	3	3	2	3	1	3	2	1	6
A411	1	18	1	1	1	1	ZAMBIA	2	3	St Marys Health Post	2	1	400	0	2	18	1	1	0	1	0	1	1	1	1	0	Nill	1	1	1	3	1	1	0	n/a	1	1	1	1	1	3	2	2	3	1	3	2	1	6
A412	2	34	2	1	3	1	ZAMBIA	2	3	St Marys Health Post	2	0	n/a	0	4	6	2	1	0	0	1	0	0	0	0	0	Nill	2	1	3	5	1	1	0	n/a	1	1	1	1	1	3	3	2	4	1	3	2	1	6
A413	2	59	2	1	3	1	ZAMBIA	2	3	St Marys Health Post	2	1	200	0	2	5	2	1	0	0	0	0	0	0	0	0	Nill	2	1	3	5	1	1	0	n/a	1	1	1	1	1	3	4	2	2	1	3	2	1	6
A414	2	38	4	1	11	1	ZAMBIA	2	3	St Marys Health Post	2	1	400	0	3	4	2	1	0	0	0	0	0	0	0	0	Nill	1	1	1	5	1	1	0	n/a	1	1	1	1	1	5	2	2	5	1	4	2	3	6
A415	1	23	1	1	3	1	ZAMBIA	2	3	St Marys Health Post	2	0	n/a	0	2	4	1	1	0	1	0	0	0	1	1	0	NILL	1	1	3	3	1	0	0	n/a	1	1	1	1	1	4	4	2	4	1	3	2	1	6
A416	2	36	1	1	3	1	ZAMBIA	2	3	St Marys Health Post	2	0	n/a	0	1	7	1	1	0	1	0	0	0	0	1	0	Nill	1	1	2	5	1	0	0	n/a	1	1	1	1	1	3	4	2	4	0	n/a	n/a	n/a
A417	1	57	2	1	3	1	ZAMBIA	2	3	St Marys Health Post	2	0	n/a	0	2	10	1	1	0	0	0	0	0	0	0	0	Nill	2	1	3	5	1	1	0	n/a	1	1	1	1	1	3	4	2	5	1	3	2	1	6
A418	1	57	2	1	3	1	ZAMBIA	2	3	St Marys Health Post	2	1	200	0	3	7	2	1	0	0	1	0	0	0	0	0	Nill	2	1	2	5	1	0	0	n/a	1	1	1	1	1	3	3	2	4	1	3	2	1	6
A419	1	33	1	1	3	1	ZAMBIA	2	3	St Marys Health Post	2	0	n/a	0	2	4	1	1	0	1	0	0	0	1	1	0	Nill	1	1	4	5	1	1	1	2	1	1	1	1	1	3	3	2	3	1	3	2	1	6
A420	1	41	1	1	3	1	ZAMBIA	2	3	St Marys Health Post	2	0	n/a	0	2	7	1	1	0	1	0	0	0	1	1	0	Nill	1	1	2	5	1	0	0	n/a	1	1	1	1	1	3	3	2	3	1	3	2	1	6
A421	2	60	3	1	3	1	ZAMBIA	2	3	St Marys Health Post	2	1	400	0	3	3	2	1	0	0	0	0	0	0	0	0	n/a	1	1	3	5	5	0	0	n/a	1	1	1	1	1	4	4	2	5	1	3	2	3	3
A422	2	69	2	1	1	1	ZAMBIA	2	3	Namateme health post	2	1	400	0	1	2	2	0	0	0	1	0	0	0	0	0	n/a	1	1	3	5	5	1	0	n/a	1	1	1	1	1	5	4	5	1	1	3	2	1	5
A423	2	50	2	1	1	1	ZAMBIA	2	3	Namateme Health Post	2	0	n/a	200	2	8	2	1	0	0	0	0	0	0	0	0	Hand impaired	2	1	4	5	5	1	0	n/a	1	1	1	1	1	5	5	5	5	1	3	2	1	5
A424	2	65	2	1	1	2	ZAMBIA	2	3	Namateme	2	0	n/a	200	2	8	2	0	0	0	1	0	0	0	0	0	n/a	3	1	4	5	5	0	0	n/a	0	0	0	1	2	1	4	5	2	0	n/a	n/a	n/a
A425	1	53	3	1	1	1	ZAMBIA	2	3	kanundwa	2	0	n/a	0	2	3	2	1	0	0	0	0	0	0	0	0	Hand disabled	2	1	3	2	2	1	0	n/a	0	0	0	1	2	4	4	5	4	0	n/a	n/a	n/a
A426	2	24	1	1	1	1	ZAMBIA	2	3	Kanundwa Rural Health Centre	2	1	400	0	2	7	2	0	0	0	0	1	1	0	1	0	n/a	1	1	3	4	5	0	0	n/a	0	1	1	1	1	5	5	5	5	0	n/a	n/a	n/a
A427	1	23	2	1	1	1	ZAMBIA	2	3	Kanundwa Rural Health Centre	2	0	n/a	0	2	5	1	1	0	0	1	0	0	0	0	0	n/a	1	1	4	5	5	1	0	n/a	0	1	1	1	1	5	5	1	5	1	3	2	1	5
A428	1	34	2	1	1	1	ZAMBIA	2	3	Kanundwa Rural Health Centre	2	1	400	0	2	4	2	1	0	0	0	0	0	0	0	0	n/a	1	1	3	5	5	1	0	n/a	0	1	1	1	1	5	5	1	5	1	3	2	1	6
A429	2	55	1	1	1	1	ZAMBIA	2	3	Kanundwa Rural Health Centre	2	1	400	0	3	4	1	1	0	0	0	0	0	0	0	0	n/a	1	1	3	4	4	0	0	n/a	1	1	1	1	1	5	5	2	4	1	3	2	1	6
A430	2	51	1	1	6	1	ZAMBIA	2	3	Kanundwa Rural Health Centre	2	1	400	0	1	8	1	1	0	0	0	0	0	0	0	0	n/a	1	1	3	5	5	0	0	n/a	1	1	1	1	1	5	5	2	5	1	3	2	1	1
A431	2	30	1	1	1	1	ZAMBIA	2	3	Kanundwa Rural Health Centre	2	0	n/a	0	3	8	2	1	0	0	1	0	0	0	0	0	Nill	1	1	1	5	1	1	0	n/a	1	1	1	1	1	4	3	2	5	1	3	2	2	6
A432	2	67	2	1	1	1	ZAMBIA	2	3	Kanundwa Rural Health Centre	2	0	n/a	0	3	8	2	1	0	0	0	0	0	0	0	0	Nill	2	1	2	5	1	1	0	n/a	1	1	1	1	1	5	3	1	5	1	3	2	1	6
A433	2	18	1	1	1	1	ZAMBIA	2	3	Monze Urban Health Centre	2	0	n/a	0	2	6	1	1	0	0	0	0	0	1	1	0	Nill	1	1	1	5	5	1	0	n/a	1	1	1	1	1	5	5	2	4	1	3	2	1	6
A434	1	61	1	1	1	1	ZAMBIA	2	3	Manungu Urban Health Centre	2	1	400	0	2	5	2	1	0	0	0	0	0	0	0	0	Nill	2	1	3	5	5	0	0	n/a	1	1	1	1	1	5	5	1	4	1	3	2	1	6
A435	1	80	4	1	1	1	ZAMBIA	2	3	Monze Urban Health Centre	2	1	200	0	3	6	2	1	0	0	1	0	0	0	0	0	Nill	1	1	1	5	1	0	0	n/a	0	1	1	1	1	5	3	2	3	1	3	2	1	6
A436	2	48	3	1	1	1	ZAMBIA	2	3	Kanundwa Rural Health Centre	2	1	400	0	2	1	2	1	0	0	0	0	0	0	0	0	Nill	1	1	2	5	1	0	0	n/a	1	1	1	1	1	3	3	2	2	1	4	2	3	6
A437	1	41	1	1	1	1	ZAMBIA	2	3	Kanundwa Rural Health Centre	2	1	400	0	2	5	2	1	0	0	1	0	0	0	0	0	n/a	1	1	3	5	5	0	1	2	0	1	1	1	1	4	3	1	5	1	3	2	1	6
A438	1	35	2	1	1	1	ZAMBIA	2	3	Kanundwa Rural Health Centre	2	1	400	0	3	7	2	0	0	0	0	0	0	0	0	0	Nill	1	1	2	5	1	0	0	n/a	1	1	1	1	1	4	3	2	4	1	3	2	1	6
A439	1	57	2	1	1	1	ZAMBIA	2	3	Kanundwa Rural Health Centre	2	0	n/a	0	2	4	2	1	0	0	1	0	0	0	0	0	Nill	2	1	2	5	1	0	0	n/a	1	1	1	1	1	4	4	2	4	1	3	2	1	6
A440	1	46	2	1	1	1	ZAMBIA	2	3	Monze Urban Health Centre	2	0	n/a	0	3	6	2	1	1	0	0	0	0	0	0	0	Nill	2	1	2	3	1	0	0	n/a	1	1	1	1	1	3	2	2	3	1	3	2	1	1
A441	2	82	2	1	1	1	ZAMBIA	2	3	Kanundwa Rural Health Centre	2	1	200	0	3	12	2	1	0	0	1	0	0	0	0	0	Nill	2	1	3	5	1	0	0	n/a	1	1	1	1	1	3	3	1	4	1	3	2	1	6
A442	2	48	4	1	1	1	ZAMBIA	2	3	Monze Urban Health Centre	2	1	400	0	3	5	2	1	0	0	0	0	0	0	0	0	Nill	1	1	4	5	1	1	0	n/a	1	0	1	1	1	4	4	1	3	1	3	2	1	6
A443	2	48	2	1	1	1	ZAMBIA	2	3	Monze Urban Health Centre	2	1	400	0	2	13	2	1	0	0	0	0	0	0	0	0	Nill	1	1	2	5	1	1	0	n/a	1	1	1	1	1	4	4	1	4	1	3	2	1	6
A444	1	35	3	1	5	1	ZAMBIA	1	1	Chelstone Urban Health Centre	1	1	400	0	3	3	2	0	0	0	1	0	0	0	0	0	n/a	1	1	4	5	5	1	0	n/a	1	1	1	1	1	3	5	1	5	1	4	2	1	3
A445	2	58	2	1	3	1	ZAMBIA	1	1	Chelstone Urban Health Centre	1	1	400	0	2	4	2	1	0	0	0	0	0	0	0	0	n/a	1	1	4	5	5	1	0	n/a	0	1	1	1	1	5	5	1	5	1	3	2	3	3
A446	2	17	2	1	2	1	ZAMBIA	1	1	Chelstone Urban Health Centre	1	1	400	0	3	6	2	1	1	0	0	0	0	0	0	0	n/a	1	1	1	1	4	1	0	n/a	0	0	0	1	2	3	1	1	2	0	n/a	n/a	n/a
A447	2	50	2	1	2	1	ZAMBIA	1	1	Chelstone Urban Health Centre	1	1	400	0	3	4	2	1	0	0	0	0	0	0	0	0	n/a	1	1	3	5	5	0	0	n/a	0	1	1	1	1	4	4	1	5	1	3	2	3	3
A448	1	20	1	1	7	1	ZAMBIA	1	1	Chelstone Urban Health Centre	1	1	800	0	2	3	1	1	1	1	0	0	0	1	0	0	n/a	1	1	4	5	5	1	0	n/a	0	1	1	1	1	4	4	1	4	1	4	2	3	3
A449	1	37	2	1	2	2	ZAMBIA	1	1	Chelstone Urban Health Centre	1	1	400	500	3	4	1	1	0	0	0	0	0	0	0	0	n/a	1	1	3	2	4	1	0	n/a	0	1	1	1	1	4	4	5	5	1	4	2	1	3
A450	2	55	3	1	3	2	ZAMBIA	1	1	Chelstone Urban Health Centre	1	1	0	100	2	1	2	1	0	0	0	0	0	0	0	0	n/a	1	1	3	4	4	0	0	n/a	1	1	1	1	1	4	4	1	4	1	3	2	3	6
A451	1	60	4	1	6	1	ZAMBIA	1	1	Chelstone Urban Health Centre	1	1	400	0	2	9	2	0	1	0	0	0	0	0	0	1	Nill	2	1	2	3	2	0	0	n/a	0	1	1	1	1	5	5	1	2	0	n/a	n/a	n/a
A452	2	35	1	1	4	1	ZAMBIA	1	1	Kamanga Health Post	1	1	400	0	2	8	2	0	0	1	1	1	1	1	1	1	Brain disorder	2	1	2	3	3	1	0	n/a	0	1	1	1	1	4	4	2	4	1	3	2	3	6
A453	1	50	2	1	2	1	ZAMBIA	1	1	Kamanga Health Post	1	1	400	500	1	11	1	1	1	0	0	0	0	0	0	1	Nill	2	1	1	3	1	0	0	n/a	0	1	1	1	1	3	4	2	2	1	3	2	1	1
A454	2	45	3	1	2	1	ZAMBIA	1	1	Kamanga Health Post	1	1	400	0	2	6	2	1	1	0	1	0	0	0	0	1	Nill	2	1	2	4	2	1	0	n/a	0	1	1	1	1	4	4	2	4	0	n/a	n/a	n/a
A455	2	18	1	1	2	1	ZAMBIA	1	1	Kamanga Health Post	1	1	200	500	1	5	1	1	0	0	0	0	0	1	0	0	n/a	2	1	2	3	2	0	0	n/a	1	1	1	1	1	4	4	2	4	1	1	2	1	6
A456	1	48	4	1	2	2	ZAMBIA	1	1	Chelstone Urban Health Centre	1	0	n/a	500	2	5	1	1	1	0	0	1	1	0	0	0	Mouth disorder	3	1	2	4	4	0	0	n/a	0	1	1	1	1	4	4	2	4	1	3	2	3	7
A457	1	35	3	1	5	1	ZAMBIA	1	1	Chelstone Urban Health Centre	1	1	400	0	3	10	2	1	0	0	0	0	0	0	0	0	n/a	2	1	1	2	2	0	0	n/a	0	0	1	1	1	4	4	2	2	1	3	2	3	6
A458	1	19	1	1	8	1	ZAMBIA	1	1	Chelstone Urban Health Centre	1	1	200	0	1	3	1	1	1	0	1	1	1	0	0	0	Feet	2	1	1	3	3	0	0	n/a	0	1	1	1	1	4	4	2	4	0	n/a	n/a	n/a
A459	1	24	1	1	4	1	ZAMBIA	1	1	Chainama Urban Health Centre	1	0	n/a	0	1	6	2	1	0	1	0	1	1	1	1	0	n/a	3	1	2	3	3	0	0	n/a	1	1	1	1	1	3	4	2	3	1	3	1	3	6
A460	1	87	4	1	3	1	ZAMBIA	1	1	Chelstone Urban Health Centre	1	0	n/a	0	2	5	2	1	0	0	1	0	0	0	0	0	n/a	2	1	2	3	4	0	0	n/a	0	1	1	1	1	4	3	2	3	0	n/a	n/a	n/a
A461	2	57	4	1	7	1	ZAMBIA	1	1	Kamanga Health Post	1	1	400	0	2	3	2	1	0	0	0	0	0	0	0	0	None	2	1	1	2	2	0	0	n/a	0	1	1	1	1	2	5	1	4	1	3	1	3	6
A462	1	53	3	1	2	2	ZAMBIA	1	1	Kamanga Health Post	1	1	400	100	2	4	2	1	0	0	0	0	0	0	0	0	None	2	1	1	1	3	0	0	n/a	0	1	1	1	1	4	4	2	4	0	n/a	n/a	n/a
A463	1	73	4	1	9	1	ZAMBIA	1	1	Kamanga Health Post	1	1	400	0	1	8	2	1	0	0	1	0	0	0	0	1	Cardiac issue	2	1	3	4	4	1	0	n/a	0	1	1	1	1	4	3	2	4	0	n/a	n/a	n/a
A464	2	40	1	1	8	1	ZAMBIA	1	1	Kamanga Health Post	1	1	400	0	3	2	1	1	0	1	1	1	1	1	1	0	None	2	1	3	3	2	0	0	n/a	0	1	2	1	1	3	4	2	2	0	n/a	n/a	n/a
A465	2	35	1	1	8	1	ZAMBIA	1	1	Kamanga Health Post	1	0	n/a	0	3	3	2	1	0	1	0	0	0	1	1	0	None	1	0	1	1	3	0	0	n/a	0	1	2	0	n/a	4	3	4	3	0	n/a	n/a	n/a
A466	2	39	1	1	3	1	ZAMBIA	1	1	Kamulanga Health Post	1	0	n/a	0	2	6	2	0	0	1	0	0	0	1	1	1	n/a	2	1	3	4	3	0	0	n/a	0	1	1	1	1	4	2	1	5	0	n/a	n/a	n/a
A467	1	69	3	1	3	1	ZAMBIA	1	1	Kamanga Health Post	1	0	n/a	0	2	1	2	1	0	1	0	0	0	0	0	1	Stroke	2	1	2	3	2	0	0	n/a	0	1	1	1	1	3	4	2	4	1	3	1	3	6
A468	1	31	3	1	6	1	ZAMBIA	1	1	Kamanga Health Post	1	0	n/a	0	2	5	2	0	0	1	0	0	0	0	1	0	None	3	1	2	1	1	0	0	n/a	0	0	2	1	1	4	4	2	3	0	n/a	n/a	n/a
A469	1	26	2	1	3	1	ZAMBIA	1	1	Kamanga Health Post	1	0	n/a	0	2	3	2	1	0	0	0	0	0	0	0	0	None	2	1	2	2	2	1	0	n/a	0	1	1	1	1	4	4	2	4	0	n/a	n/a	n/a
A470	1	20	1	1	3	1	ZAMBIA	1	1	Chipata First Level Hospital	1	0	n/a	0	1	7	1	1	1	1	0	0	0	1	1	0	n/a	1	1	2	3	2	0	0	n/a	0	1	1	1	1	4	3	2	4	0	n/a	n/a	n/a
A471	1	28	2	1	3	1	ZAMBIA	1	1	Micheal Chilufya Sata Health Post	1	0	n/a	0	3	5	2	0	0	0	0	0	0	0	0	0	None	3	1	1	1	2	1	0	n/a	0	0	0	1	1	4	2	4	2	0	n/a	n/a	n/a
A472	2	45	2	1	4	1	ZAMBIA	1	1	Chipata First Level Hospital	1	0	n/a	0	3	5	2	0	0	0	1	0	0	0	0	0	None	2	1	2	4	2	1	0	n/a	1	1	1	1	1	4	2	2	4	1	3	2	3	6
A473	1	69	4	1	3	1	ZAMBIA	1	1	Chipata First Level Hospital	1	1	400	0	1	7	2	1	0	0	1	0	0	0	0	0	None	1	1	2	2	3	0	0	n/a	0	1	0	1	1	4	1	3	2	0	n/a	n/a	n/a
A474	1	78	4	1	3	1	ZAMBIA	1	1	Chipata First Level Hospital	1	1	400	0	2	6	2	0	0	0	0	1	1	0	0	0	None	2	1	2	4	4	1	0	n/a	1	1	1	1	1	4	4	2	4	1	3	2	1	6
A475	1	44	2	1	3	1	ZAMBIA	1	1	Chipata First Level Hospital	1	1	400	0	3	2	2	0	0	0	1	0	0	0	0	1	Cancer	2	1	1	2	1	1	0	n/a	0	1	1	1	1	4	4	2	4	1	3	2	3	6
A476	2	65	4	1	2	1	ZAMBIA	1	1	Chipata First Level Hospital	1	0	n/a	200	3	2	2	1	0	0	0	0	0	0	0	0	None	3	1	2	2	2	1	0	n/a	0	1	1	1	1	4	4	1	5	0	n/a	n/a	n/a
A477	2	50	2	1	2	1	ZAMBIA	1	1	Chipata First Level Hospital	1	0	n/a	0	3	7	2	0	0	0	1	0	0	0	0	0	None	1	1	2	5	4	0	0	n/a	0	1	1	1	1	4	4	2	2	1	4	2	1	6
A478	1	48	4	1	6	1	ZAMBIA	1	1	Chipata First Level Hospital	1	0	n/a	0	3	8	2	1	0	0	0	0	0	0	0	0	None	2	1	2	4	2	1	1	2	0	1	1	1	1	4	1	2	4	1	3	2	3	6
A479	1	45	2	1	3	1	ZAMBIA	1	1	Chipata First Level Hospital	1	0	n/a	0	2	5	1	0	0	0	0	1	1	0	0	0	None	2	1	2	2	2	0	0	n/a	0	1	1	1	1	4	4	2	4	0	n/a	n/a	n/a
A480	2	52	4	1	2	1	ZAMBIA	1	1	Chipata First Level Hospital	1	1	400	0	2	5	2	0	0	0	1	0	0	0	0	0	None	2	1	2	2	2	0	0	n/a	0	1	1	1	1	4	4	2	4	0	n/a	n/a	n/a
A481	2	36	2	1	3	1	ZAMBIA	1	1	Chipata First Level Hospital	1	0	n/a	100	4	6	2	1	0	0	0	0	0	0	0	0	None	2	1	1	1	1	1	0	n/a	0	1	1	1	1	4	2	2	2	0	n/a	n/a	n/a
A482	1	34	2	1	2	1	ZAMBIA	1	1	Chipata First Level Hospital	1	0	n/a	0	2	7	2	0	0	0	0	1	1	0	0	0	None	2	1	2	2	2	0	0	n/a	0	1	1	1	1	4	2	2	4	1	3	2	3	6
A483	1	69	2	1	3	1	ZAMBIA	1	1	Chipata First Level Hospital	1	0	n/a	0	4	7	2	1	1	1	0	0	0	0	0	0	None	1	1	3	3	2	1	0	n/a	0	1	1	1	1	5	4	2	4	0	n/a	n/a	n/a
A484	2	20	1	1	2	1	ZAMBIA	1	1	Chelstone Urban Health Centre	1	1	400	0	3	10	2	1	0	0	0	0	0	0	0	1	n/a	1	1	4	5	5	0	0	n/a	1	1	1	1	1	4	4	1	5	1	3	2	3	1
A485	2	65	2	1	6	1	ZAMBIA	1	1	Chelstone Urban Health Centre	1	0	n/a	0	3	8	2	1	0	0	0	0	0	0	0	0	n/a	2	1	3	4	4	0	0	n/a	0	1	1	1	1	4	4	1	5	1	3	2	3	6
A486	1	18	1	1	6	1	ZAMBIA	1	1	Chainama Hills Hospital	1	0	n/a	0	1	2	1	1	0	0	0	0	0	1	0	1	Speech Disability	1	1	3	5	4	1	0	n/a	0	0	1	1	1	3	5	5	5	0	n/a	n/a	n/a
A487	1	71	4	1	9	1	ZAMBIA	1	1	Chilenje First Level Hospital	1	0	n/a	0	4	5	2	1	0	0	0	0	0	0	0	0	n/a	1	1	4	5	5	1	0	n/a	0	0	0	1	1	3	3	1	4	0	n/a	n/a	n/a
A488	1	18	1	1	1	1	ZAMBIA	1	1	Chilenje First Level Hospital	1	0	n/a	0	2	5	2	1	0	0	0	0	0	1	0	1	n/a	1	1	1	2	1	0	0	n/a	1	1	1	1	1	4	4	1	4	0	n/a	n/a	n/a
A489	1	75	4	1	5	1	ZAMBIA	1	1	Chilenje First Level Hospital	1	0	n/a	0	4	7	2	1	1	0	1	0	0	0	0	0	n/a	1	1	1	1	1	1	0	n/a	0	0	1	1	n/a	4	4	2	4	0	n/a	n/a	n/a
A490	1	20	1	1	3	1	ZAMBIA	1	1	Chilenje First Level Hospital	1	0	n/a	0	1	7	2	1	1	0	0	1	1	1	0	0	n/a	1	1	1	1	1	0	0	n/a	0	1	1	1	1	4	4	1	4	0	n/a	n/a	n/a
A491	2	63	2	1	6	1	ZAMBIA	1	1	Chilenje First Level Hospital	1	0	n/a	0	3	6	2	1	1	0	1	1	1	1	0	1	Total hip replacement	2	1	1	1	2	1	1	n/a	1	1	1	1	1	5	3	2	1	1	3	2	1	6
A492	2	58	3	1	3	1	ZAMBIA	1	1	Chilenje First Level Hospital	1	0	n/a	0	2	7	2	1	0	0	1	0	0	0	0	1	Let injury due to an accident	2	1	1	3	2	0	0	n/a	1	1	1	1	1	4	4	2	3	1	4	2	1	6
A493	1	46	2	1	1	2	ZAMBIA	1	1	Chilenje First Level Hospital	1	0	n/a	800	2	7	1	1	0	0	1	1	1	0	0	1	Left leg not functions well	3	1	1	1	1	0	0	n/a	1	1	1	1	1	4	4	2	3	0	n/a	n/a	n/a
A494	2	22	1	1	3	1	ZAMBIA	1	1	Chilenje First Level Hospital	1	0	n/a	0	3	5	2	0	0	0	0	1	1	0	0	1	n/a	2	1	1	3	3	0	0	n/a	1	1	1	1	1	5	4	2	4	1	3	2	1	6
A495	2	55	2	1	9	1	ZAMBIA	1	1	Chilenje First Level Hospital	1	1	0	0	2	4	2	1	1	0	0	1	1	0	0	1	Leg amputation	1	1	1	3	3	0	0	n/a	0	1	1	1	1	4	4	2	4	1	3	2	1	4
A496	1	61	4	1	9	1	ZAMBIA	1	1	Micheal Chilufya Sata Health Post	1	0	n/a	0	3	3	2	1	1	0	0	1	1	0	0	1	One of the leg not in good condition	2	1	1	1	3	0	0	n/a	0	1	1	1	1	5	4	2	4	1	3	2	1
A497	1	64	4	1	3	1	ZAMBIA	1	1	Chilenje First Level Hospital	1	0	n/a	0	2	5	1	0	0	0	0	1	1	0	0	1	Acraitise	2	1	1	1	1	0	0	n/a	1	1	1	1	1	3	4	2	3	1	4	2	1	3
A498	2	50	2	1	1	2	ZAMBIA	1	1	Chilenje First Level Hospital	1	0	n/a	500	3	4	2	0	0	1	0	0	0	0	1	1	Brain disorder	2	1	1	1	3	0	0	n/a	1	1	1	1	1	3	3	2	3	1	3	2	1	6
A499	2	45	2	1	1	1	ZAMBIA	1	1	Chilenje First Level Hospital	1	0	n/a	0	3	3	2	1	1	1	0	1	1	0	0	1	Paralipsis of the hand and the leg	2	1	2	3	3	0	0	n/a	1	1	1	1	1	3	3	4	3	1	4	1	3
A500	2	37	1	1	1	1	ZAMBIA	1	1	Chilenje First Level Hospital	1	0	n/a	0	1	6	1	1	0	1	1	1	1	0	1	1	He had cerebral malaria at birth hence mentally challenged	2	1	1	3	3	0	0	n/a	0	1	1	1	1	4	4	2	4	1	3	2	3	6
A501	2	34	1	1	2	1	ZAMBIA	1	1	Chilenje First Level Hospital	1	0	n/a	0	2	4	2	1	0	1	1	1	1	0	1	1	Leg, hand not functioning well due to brain malfunctioning	2	1	1	3	3	0	0	n/a	0	1	1	0	n/a	3	3	2	3	0	n/a	n/a	n/a
A502	2	32	2	1	3	1	ZAMBIA	1	1	Chilenje First Level Hospital	1	1	400	0	3	6	1	0	0	0	1	1	1	0	0	0	He cannot talk	2	1	1	3	3	0	0	n/a	0	1	1	1	1	3	3	2	4	0	n/a	n/a	n/a
A503	1	32	1	1	2	1	ZAMBIA	1	1	Chilenje First Level Hospital	1	0	n/a	0	3	3	1	0	0	0	0	0	0	0	0	0	Can't speak	3	1	1	3	3	0	0	n/a	0	0	1	1	1	3	4	2	4	1	3	2	1	6
A504	1	32	2	1	8	1	ZAMBIA	1	1	Chilenje First Level Hospital	1	0	n/a	0	3	4	1	0	0	0	0	1	1	0	0	0	n/a	3	1	1	3	3	0	0	n/a	0	1	1	1	1	4	4	2	4	0	n/a	n/a	n/a
A505	2	31	1	1	4	1	ZAMBIA	1	1	Chilenje First Level Hospital	1	0	n/a	0	2	6	1	0	0	0	0	1	1	0	0	0	n/a	2	1	2	3	3	0	0	n/a	0	1	1	1	1	3	4	2	4	0	n/a	n/a	n/a
A506	2	31	1	1	3	1	ZAMBIA	1	1	Chainda Urban Health Centre	1	0	n/a	0	1	3	1	0	0	1	0	0	0	1	0	0	n/a	1	1	4	5	5	1	0	n/a	1	1	1	1	1	4	4	1	4	1	4	2	1	6
A507	1	54	4	1	5	1	ZAMBIA	1	1	Chainda Urban Health Centre	1	0	n/a	0	2	2	2	0	0	0	1	0	0	0	0	0	Hands handcraft	2	1	3	5	4	1	0	n/a	0	1	1	1	1	4	4	2	4	1	3	2	1	5
A508	1	54	2	1	6	1	ZAMBIA	1	1	Chainda Urban Health Centre	1	0	n/a	0	2	4	2	1	0	0	1	1	1	0	0	0	Had strock causing the paralysis of the hand and the leg	2	1	1	3	3	0	0	n/a	1	1	1	1	1	3	4	2	4	1	3	2	3	6
A509	2	68	1	1	4	1	ZAMBIA	1	1	Chainda Urban Health Centre	1	0	n/a	0	2	6	1	1	1	1	0	1	1	1	1	1	n/a	1	1	1	1	3	0	0	n/a	0	1	1	1	1	5	4	1	4	1	3	2	3	6
A510	2	57	2	1	4	1	ZAMBIA	1	1	Chainda Urban Health Centre	1	1	400	0	1	3	2	1	1	0	1	1	1	0	0	0	Leg Amputatated	3	1	2	3	1	0	0	n/a	1	1	1	1	1	3	3	2	3	1	3	2	1	6
A511	2	51	2	1	1	1	ZAMBIA	1	1	Chainda Urban Health Centre	1	0	n/a	0	4	7	2	1	1	0	1	1	1	0	0	1	One leg not functioning well after an accident	2	1	1	3	3	0	0	n/a	1	1	1	1	1	3	3	2	4	1	3	2	2	6
A512	2	64	2	1	3	1	ZAMBIA	1	1	Chainda Urban Health Centre	1	1	400	0	3	9	2	0	0	0	0	0	1	0	0	0	n/a	2	1	1	1	1	0	0	n/a	0	1	1	1	1	5	2	1	5	1	3	2	1	6
A513	1	44	3	1	5	1	ZAMBIA	1	1	Chainda Urban Health Centre	1	1	400	0	2	5	1	1	0	0	1	1	1	0	0	0	n/a	2	1	2	3	2	0	0	n/a	1	1	1	1	1	3	4	2	4	1	4	1	3	6
A514	2	24	1	1	2	1	ZAMBIA	1	1	Chainda Urban Health Centre	1	0	n/a	0	1	4	2	1	0	1	0	0	1	1	1	0	n/a	1	1	1	3	2	0	0	n/a	0	1	2	0	n/a	4	4	2	4	0	n/a	n/a	n/a
A515	2	74	4	1	6	1	ZAMBIA	1	1	Chainda Urban Health Centre	1	1	200	0	2	1	2	1	0	1	0	0	0	0	0	1	Heart condition	2	1	3	2	2	0	0	n/a	0	1	1	1	1	4	3	2	4	1	3	2	3	6
A516	1	59	2	1	3	1	ZAMBIA	1	1	Chainda Urban Health Centre	1	0	n/a	0	2	12	2	1	1	0	1	0	0	0	0	1	Stroke	2	1	1	1	1	0	0	n/a	0	1	1	1	1	4	1	2	2	0	n/a	n/a	n/a
A517	2	23	1	1	1	1	ZAMBIA	1	1	Chaisa Urban Health Centre	1	0	n/a	50	1	5	2	1	0	0	0	0	0	0	1	0	None	3	1	3	4	2	1	0	n/a	0	1	1	1	1	4	2	2	4	1	3	2	1	6
A518	2	19	1	1	3	1	ZAMBIA	1	1	Chainda Urban Health Centre	1	0	n/a	0	2	4	2	1	0	0	0	0	0	0	1	0	None	2	1	3	4	2	0	0	n/a	0	1	1	1	1	4	2	2	4	1	3	2	3	6
A519	2	25	1	1	4	1	ZAMBIA	1	1	Chainda Urban Health Centre	1	1	400	0	1	10	1	1	0	1	0	0	0	1	1	0	None	1	1	3	2	2	0	0	n/a	0	1	1	1	1	4	2	2	2	1	3	1	3	6
A520	2	33	1	1	4	1	ZAMBIA	1	1	Chainda Urban Health Centre	1	0	n/a	0	1	8	1	1	0	1	0	0	1	1	1	0	n/a	2	1	2	2	2	0	0	n/a	0	1	1	1	1	4	2	2	4	1	3	2	3	6
A521	1	83	2	1	2	1	ZAMBIA	1	1	Chainda Urban Health Centre	1	0	n/a	0	1	2	2	1	0	0	0	0	0	0	0	0	Both legs don't function well	2	1	2	3	1	0	0	n/a	0	1	1	1	1	4	4	2	3	0	n/a	n/a	n/a
A522	1	24	1	1	3	1	ZAMBIA	1	1	Chainda Urban Health Centre	1	0	n/a	0	2	5	2	0	0	0	0	1	1	0	1	0	n/a	2	1	2	1	1	0	0	n/a	0	1	1	1	1	4	3	2	4	1	3	2	3	6
A523	2	63	2	1	2	1	ZAMBIA	1	1	Chainda Urban Health Centre	1	1	400	0	3	10	2	1	1	0	0	0	0	0	0	0	Half part of the body is not working due to paralysis he had	2	1	1	3	3	0	0	n/a	1	1	1	1	1	4	4	2	4	1	3	2	1	6
A524	1	57	2	1	9	1	ZAMBIA	1	1	Chainda Urban Health Centre	1	0	n/a	0	3	13	2	1	1	0	1	1	1	0	0	0	Paralysed from the waist	2	1	1	1	1	0	0	n/a	0	1	1	1	1	3	3	2	3	0	n/a	n/a	n/a
A525	1	49	4	1	2	1	ZAMBIA	1	1	Chainda Urban Health Centre	1	1	200	0	2	5	2	1	0	0	0	0	0	0	0	0	None	2	1	2	2	2	0	0	n/a	0	1	1	1	1	4	5	2	4	1	3	1	3	1
A526	2	38	1	1	2	1	ZAMBIA	1	1	Chainda Urban Health Centre	1	0	n/a	0	2	8	2	1	1	0	1	1	1	0	0	1	Swallowing of the face and the leg	2	1	1	2	3	0	0	n/a	1	1	1	1	1	4	3	2	4	1	3	2	3	6
A527	1	73	2	1	3	1	ZAMBIA	1	1	Chainda Urban Health Centre	1	1	200	0	2	10	2	1	0	0	1	1	1	0	0	0	Paralipsis of the the hand and the leg	2	1	1	1	1	0	0	n/a	1	1	1	1	1	4	4	2	4	1	3	2	3	6
A528	1	25	1	1	3	2	ZAMBIA	1	1	Chainda South Clinic	1	0	n/a	100	1	7	2	0	0	1	0	1	1	1	0	1	n/a	2	1	3	4	4	0	0	n/a	0	1	1	1	1	4	2	2	2	0	n/a	n/a	n/a
A529	1	86	4	1	8	1	ZAMBIA	1	1	Chainda Urban Health Centre	1	1	400	0	2	6	2	1	1	0	1	0	0	0	0	1	Heart problem	2	1	1	1	1	0	0	n/a	1	1	1	1	1	4	4	2	4	0	n/a	n/a	n/a
A530	2	56	4	1	7	2	ZAMBIA	1	1	Chainda Urban Health Centre	1	1	400	100	3	5	1	1	0	0	0	0	0	0	0	0	None	1	1	1	1	1	1	0	n/a	0	1	1	1	1	5	4	2	4	1	3	2	3	6
A531	1	43	2	1	2	1	ZAMBIA	1	1	Chainda Urban Health Centre	1	0	n/a	0	2	5	2	1	0	0	1	1	1	0	0	1	Kidney failure, legs and hands don't function well	1	1	2	1	1	0	0	n/a	1	1	1	1	1	4	4	2	4	1	3	2	2	6
A532	1	26	1	1	2	1	ZAMBIA	1	1	Chainda Urban Health Centre	1	0	n/a	0	2	8	2	1	0	1	0	0	0	0	1	0	None	2	1	3	4	2	1	0	n/a	0	1	1	1	1	n/a	3	2	4	0	n/a	n/a	n/a
A533	2	70	2	1	3	1	ZAMBIA	1	1	Chainda Urban Health Centre	1	1	400	0	2	7	2	1	0	1	0	0	0	0	0	0	Can't speak	2	1	1	1	1	0	0	n/a	1	1	1	1	1	4	4	2	4	1	3	2	3	6
A534	1	71	4	1	1	1	ZAMBIA	1	1	Chainda Urban Health Centre	1	1	350	0	2	2	2	1	1	0	0	0	0	0	0	0	Both legs don't function well	2	1	1	2	3	0	0	n/a	1	1	1	1	1	4	4	2	4	1	3	1	3	6
A535	1	64	3	1	2	1	ZAMBIA	1	1	Chainda Urban Health Centre	1	1	400	0	3	3	2	1	0	0	0	0	0	0	0	0	The leg was broken due to the road accident	2	1	1	2	3	0	0	n/a	1	1	1	1	1	4	4	2	4	1	3	1	3	7
A536	2	36	1	1	3	1	ZAMBIA	1	1	Chawama First Level Hospital	1	0	n/a	0	1	9	2	1	0	0	0	1	1	0	1	1	Mentally ill	1	1	2	1	1	0	0	n/a	0	0	1	1	1	4	4	2	4	0	n/a	n/a	n/a
A537	2	71	2	1	7	1	ZAMBIA	1	1	Chainda Urban Health Centre	1	0	n/a	0	2	3	2	1	1	0	0	0	0	0	0	0	None	2	1	1	1	2	1	0	n/a	0	1	1	1	1	4	2	2	4	0	n/a	n/a	n/a
A538	2	77	2	1	4	1	ZAMBIA	1	1	Chainda Urban Health Centre	1	1	400	0	2	17	2	1	0	0	0	0	0	0	0	0	None	2	1	1	1	1	0	0	n/a	0	1	1	1	1	4	4	1	4	1	3	2	3	6
A539	1	89	4	1	4	1	ZAMBIA	1	1	Chainda Urban Health Centre	1	0	n/a	0	3	15	2	1	0	0	0	1	1	0	0	1	n/a	2	1	1	3	3	0	0	n/a	1	1	1	1	1	3	4	2	3	1	3	2	3	6
A540	2	58	2	1	5	1	ZAMBIA	1	1	Chainda Urban Health Centre	1	1	200	0	2	7	2	1	0	0	1	0	0	0	0	0	0	1	1	3	4	4	1	0	n/a	0	1	1	1	1	4	4	1	4	1	3	2	3	1
A541	2	28	1	1	4	2	ZAMBIA	1	1	Chainda Urban Health Centre	1	1	400	700	2	11	2	0	0	1	0	1	1	1	0	0	n/a	1	1	2	2	1	1	0	n/a	0	1	1	1	1	4	4	1	4	1	3	2	3	6
A542	1	28	1	1	7	1	ZAMBIA	1	1	Chainda Urban Health Centre	1	0	n/a	0	2	6	2	1	0	0	0	0	0	0	0	0	Handcaft	1	1	4	5	5	1	0	n/a	0	1	1	1	1	4	4	4	4	1	3	2	3	6
A543	1	59	2	1	8	1	ZAMBIA	1	1	Chainda Urban Health Centre	1	1	400	0	2	11	2	0	0	0	1	0	0	1	0	1	n/a	1	1	3	4	4	1	0	n/a	0	1	1	1	1	4	4	4	4	1	3	2	2	6
A544	2	34	1	1	3	1	ZAMBIA	1	1	Chainda Urban Health Centre	1	1	400	0	4	7	2	1	0	0	0	0	0	0	0	0	Handcraft	1	1	3	4	4	1	0	n/a	0	1	1	1	1	4	2	1	4	0	n/a	n/a	n/a
A545	1	42	3	1	7	1	ZAMBIA	1	1	Chainda Urban Health Centre	1	1	400	0	2	4	2	1	1	0	0	0	0	0	0	0	None	2	1	1	4	4	1	0	n/a	1	1	1	1	1	3	3	2	5	1	3	2	3	6
A546	1	67	4	1	3	3	ZAMBIA	1	1	Chainda Urban Health Centre	1	1	400	300	3	5	2	1	0	0	0	0	0	0	0	0	No	2	1	3	4	5	1	0	n/a	1	1	1	1	1	4	2	2	4	1	3	2	1	6
A547	2	77	4	1	1	1	ZAMBIA	1	1	Chainda Urban Health Centre	1	1	800	0	3	8	2	1	0	0	1	0	0	0	0	0	No	1	1	2	2	2	0	0	n/a	1	1	1	1	1	4	2	2	4	1	3	2	3	6
A548	2	62	2	1	1	1	ZAMBIA	1	1	Chainda Urban Health Centre	1	1	400	0	3	9	2	1	0	0	0	0	0	0	0	0	No	2	1	2	4	4	1	0	n/a	0	1	1	1	1	4	2	2	4	0	n/a	n/a	n/a
A549	1	21	1	1	2	1	ZAMBIA	1	1	Chainda Urban Health Centre	1	1	800	0	2	5	2	0	0	0	0	0	0	0	0	1	Seziers	2	1	2	2	5	1	0	n/a	0	1	1	1	1	4	3	3	4	0	n/a	n/a	n/a
A550	2	77	2	1	2	2	ZAMBIA	1	1	Chainda Urban Health Centre	1	1	800	500	2	8	2	1	0	0	1	0	0	0	0	0	No	1	1	1	1	1	0	0	n/a	1	1	1	1	1	4	2	2	5	1	3	1	1	6
A551	1	70	2	1	2	1	ZAMBIA	1	1	Chainda Urban Health Centre	1	1	800	0	2	8	2	1	0	0	0	0	0	0	0	0	None	2	1	2	2	5	0	0	n/a	1	1	1	1	1	5	2	2	4	1	3	1	3	5
A552	1	47	1	1	2	1	ZAMBIA	1	1	Chainda Urban Health Centre	1	1	800	0	3	7	2	1	1	0	0	0	0	0	0	0	None	1	1	1	4	4	1	0	n/a	1	1	1	1	1	4	2	2	4	0	n/a	n/a	n/a
A553	1	23	1	1	2	1	ZAMBIA	1	1	Chainda Urban Health Centre	1	1	800	0	2	8	2	1	0	0	0	1	1	0	0	0	None	2	1	1	1	1	1	0	n/a	1	1	1	1	1	1	1	2	4	1	3	1	1	6
A554	1	53	4	1	5	1	ZAMBIA	1	1	Chainda Urban Health Centre	1	0	n/a	0	4	5	2	1	0	0	0	0	0	0	0	0	None	2	1	1	5	5	1	0	n/a	1	1	0	1	2	3	2	5	2	0	n/a	n/a	n/a
A555	2	59	2	1	4	1	ZAMBIA	1	1	Chainda Urban Health Centre	1	1	800	0	3	5	2	1	0	0	0	0	0	0	0	0	None	2	1	1	2	1	0	0	n/a	1	1	1	1	1	5	1	2	1	1	3	2	1	6
A556	1	58	2	1	1	1	ZAMBIA	1	1	Chainda Urban Health Centre	1	1	800	0	3	6	2	1	0	0	0	0	0	0	0	0	None	1	1	1	2	5	0	0	n/a	1	1	1	1	1	4	2	2	4	1	3	1	2	6
A557	2	76	2	1	11	1	ZAMBIA	1	1	Kanyama First Level Hospital	1	0	n/a	100	2	1	2	1	0	0	1	0	0	0	0	0	n/a	1	1	2	3	3	0	0	n/a	0	1	1	1	1	4	3	2	5	0	n/a	n/a	n/a
A558	2	69	2	1	7	1	ZAMBIA	1	1	Kanyama First Level Hospital	1	0	n/a	0	2	6	2	1	0	0	0	0	0	0	0	0	n/a	1	1	2	4	3	0	0	n/a	1	1	1	1	1	4	3	2	4	1	3	2	1	6
A559	1	50	3	1	8	1	ZAMBIA	1	1	Kanyama First Level Hospital	1	0	n/a	0	2	6	2	1	0	0	0	1	1	0	0	0	n/a	1	1	2	5	3	0	0	n/a	1	1	1	1	1	4	3	2	4	1	3	1	3	3
A560	1	80	2	1	1	1	ZAMBIA	1	1	Kanyama First Level Hospital	1	0	n/a	0	2	9	2	1	0	0	1	0	0	0	0	0	n/a	1	1	1	2	1	1	0	n/a	1	1	1	1	1	3	2	2	4	0	n/a	n/a	n/a
A561	2	66	2	1	2	1	ZAMBIA	1	1	Kanyama First Level Hospital	1	1	800	0	3	6	2	1	0	0	0	0	0	0	0	1	Fitting	1	1	1	1	1	0	0	n/a	1	1	1	1	1	4	3	2	4	1	3	1	2	6
A562	1	55	2	1	2	1	ZAMBIA	1	1	Kanyama First Level Hospital	1	1	800	0	2	6	2	1	0	0	0	0	0	0	0	0	n/a	2	1	1	1	1	0	0	n/a	1	1	1	1	1	4	3	2	3	1	3	2	2	1
A563	2	67	2	1	4	1	ZAMBIA	1	1	Kanyama First Level Hospital	1	1	800	0	3	12	2	1	0	0	1	0	0	0	0	0	n/a	1	1	3	5	2	0	0	n/a	1	1	1	1	1	3	4	2	4	1	3	2	3	7
A564	2	33	1	1	1	1	ZAMBIA	1	1	Kanyama First Level Hospital	1	0	n/a	0	3	6	2	1	0	0	0	0	0	0	0	0	n/a	1	1	1	5	5	1	0	n/a	1	1	1	1	1	4	2	2	4	0	n/a	n/a	n/a
A565	1	67	2	1	7	1	ZAMBIA	1	1	Kanyama First Level Hospital	1	1	800	0	2	8	2	1	0	0	0	0	0	0	0	0	n/a	1	1	2	1	1	0	0	n/a	1	1	1	1	1	4	2	2	4	0	n/a	n/a	n/a
A566	1	71	3	1	5	1	ZAMBIA	1	1	Kanyama First Level Hospital	1	1	800	0	4	8	2	1	0	0	0	0	0	0	0	0	n/a	1	1	2	2	2	0	0	n/a	1	1	1	1	2	3	3	3	3	0	n/a	n/a	n/a
A567	1	30	1	1	8	1	ZAMBIA	1	1	Kanyama First Level Hospital	1	1	400	300	3	8	2	1	0	0	0	0	0	0	0	0	None	3	1	2	1	2	1	1	3	0	1	1	1	1	5	2	2	2	1	3	1	2	1
A568	1	21	1	1	2	2	ZAMBIA	1	1	Kanyama First Level Hospital	1	0	n/a	0	2	6	2	1	0	0	0	0	1	0	0	0	n/a	2	1	1	1	1	0	0	n/a	0	1	1	1	1	4	4	2	4	1	3	2	3	6
A569	1	19	1	1	4	1	ZAMBIA	1	1	Chawama First Level Hospital	1	0	n/a	0	2	4	1	0	0	0	0	1	1	0	0	0	n/a	2	1	2	1	1	0	0	n/a	0	1	1	1	1	4	4	2	4	0	n/a	n/a	n/a
A570	2	27	1	1	2	1	ZAMBIA	1	1	Kanyama First Level Hospital	1	0	n/a	0	1	3	2	0	0	1	0	0	0	1	1	0	None	2	1	1	1	1	0	0	n/a	0	1	1	1	1	3	4	2	3	1	3	2	1	6
A571	1	49	2	1	2	1	ZAMBIA	1	1	Kanyama First Level Hospital	1	0	n/a	0	2	7	2	0	1	0	0	0	0	0	0	0	None	3	1	1	1	1	0	0	n/a	0	1	1	1	1	4	4	2	4	1	3	2	3	6
A572	1	23	1	1	2	1	ZAMBIA	1	1	Kanyama First Level Hospital	1	0	n/a	0	1	8	1	0	0	0	0	0	1	0	0	0	n/a	3	1	1	1	1	1	0	n/a	0	0	0	0	n/a	5	1	2	4	0	n/a	n/a	n/a
A573	1	31	1	1	2	2	ZAMBIA	1	1	Kanyama First Level Hospital	1	0	n/a	150	2	6	2	0	0	0	1	0	0	0	0	0	None	2	1	2	2	1	0	0	n/a	0	1	1	1	1	4	2	2	4	0	n/a	n/a	n/a
A574	1	62	4	1	7	1	ZAMBIA	1	1	Kanyama First Level Hospital	1	0	n/a	0	3	5	2	1	1	1	1	0	0	1	0	1	Stroke	1	1	1	1	1	0	0	n/a	0	1	1	1	1	4	4	2	4	1	4	2	3	6
A575	2	24	1	1	2	1	ZAMBIA	1	1	Kanyama First Level Hospital	1	0	n/a	0	2	8	2	0	0	1	0	0	0	0	1	0	None	2	1	1	1	1	0	0	n/a	0	1	1	1	1	4	4	2	4	0	n/a	n/a	n/a
A576	2	25	1	1	2	1	ZAMBIA	1	1	Kanyama First Level Hospital	1	0	n/a	0	3	2	1	1	0	0	0	0	0	0	1	0	None	1	1	2	2	1	0	0	n/a	0	0	0	1	1	4	4	3	2	0	n/a	n/a	n/a
A577	1	45	4	1	2	2	ZAMBIA	1	1	Kanyama First Level Hospital	1	1	400	100	2	3	2	0	0	1	0	0	0	0	0	0	None	3	1	1	1	1	0	0	n/a	0	1	1	1	1	4	2	2	4	1	3	2	3	6
A578	2	22	1	1	5	1	ZAMBIA	1	1	Kanyama First Level Hospital	1	0	n/a	0	2	7	2	1	0	1	0	0	0	0	1	0	None	2	1	1	1	1	0	0	n/a	0	1	1	1	1	4	2	2	4	1	3	2	3	6
A579	1	42	1	1	7	1	ZAMBIA	1	1	Kanyama First Level Hospital	1	0	n/a	0	2	4	2	0	0	1	0	1	1	0	1	1	Mentally ill	2	1	2	1	1	0	0	n/a	1	1	1	1	1	4	4	2	4	1	3	1	3	6
A580	1	55	4	1	2	1	ZAMBIA	1	1	Kanyama First Level Hospital	1	1	400	50	3	2	2	1	0	0	1	0	0	0	0	0	Crippled due topolio	2	1	2	2	2	0	0	n/a	1	1	1	1	1	3	3	2	4	0	n/a	n/a	n/a
A581	2	27	1	1	2	1	ZAMBIA	1	1	Kanyama First Level Hospital	1	0	n/a	0	2	6	2	1	0	0	1	0	0	0	0	0	n/a	1	1	1	1	1	0	0	n/a	1	1	1	1	1	4	4	2	4	0	n/a	n/a	n/a
A582	1	18	1	1	2	1	ZAMBIA	1	1	Kanyama First Level Hospital	1	0	n/a	0	3	6	1	1	0	0	1	1	1	0	0	0	n/a	3	1	1	2	1	0	0	n/a	0	1	1	1	1	4	4	2	4	1	3	2	3	6
A583	2	61	2	1	4	1	ZAMBIA	1	1	Kanyama First Level Hospital	1	1	400	0	3	3	2	1	0	0	0	1	1	0	0	0	Crippled both legs	2	1	1	2	1	0	0	n/a	0	1	1	1	1	4	4	2	1	1	3	2	1	6
A584	2	54	2	1	5	1	ZAMBIA	1	1	Kanyama First Level Hospital	1	0	n/a	0	2	6	2	1	0	0	1	1	1	0	0	0	I crippled both legs due to paralysis	2	1	1	1	3	0	0	n/a	1	1	1	1	1	4	4	2	4	1	3	2	3	6
A585	2	23	1	1	3	2	ZAMBIA	1	1	Kanyama First Level Hospital	1	0	n/a	1000	3	6	2	1	1	0	0	0	0	0	0	0	n/a	3	1	1	3	3	0	0	n/a	0	1	1	1	1	4	4	2	4	0	n/a	n/a	n/a
A586	2	40	1	1	6	1	ZAMBIA	1	1	Kanyama First Level Hospital	1	0	n/a	0	2	5	2	1	1	0	0	0	0	0	0	0	One leg is Amputatated	2	1	1	1	3	0	0	n/a	0	1	1	1	1	4	4	2	4	1	3	2	3	6
A587	2	24	1	1	11	1	ZAMBIA	1	1	Kanyama First Level Hospital	1	0	n/a	0	2	7	2	1	1	0	1	1	1	1	0	0	n/a	1	1	1	1	3	0	0	n/a	0	1	1	1	1	4	3	2	4	0	n/a	n/a	n/a
A588	1	88	1	1	2	1	ZAMBIA	1	1	Kanyama First Level Hospital	1	0	n/a	0	2	8	2	0	0	0	0	0	0	0	1	1	Mentally ill	2	1	1	3	3	0	0	n/a	0	1	1	1	1	4	4	2	4	0	n/a	n/a	n/a
A589	2	54	1	1	1	1	ZAMBIA	1	1	Kanyama First Level Hospital	1	0	n/a	0	3	7	2	1	0	0	0	0	0	0	0	0	Amputation of leg	2	1	1	3	3	0	0	n/a	1	1	1	1	1	4	4	2	4	1	3	2	3	6
A590	1	25	1	1	7	1	ZAMBIA	1	1	Kanyama First Level Hospital	1	0	n/a	0	2	8	2	1	0	0	1	0	0	0	1	1	Mentally ill	2	1	1	1	3	0	0	n/a	0	1	1	1	1	4	4	2	5	1	3	2	2	6
A591	2	69	2	1	3	1	ZAMBIA	1	1	Kanyama First Level Hospital	1	1	400	0	4	12	2	n/a	0	0	1	0	0	0	0	0	n/a	1	1	4	5	5	1	0	n/a	0	1	1	1	1	4	4	1	4	0	n/a	n/a	n/a
A592	2	80	4	1	4	1	ZAMBIA	1	1	Kanyama First Level Hospital	1	1	400	0	3	5	2	1	0	0	0	1	1	0	0	0	n/a	1	1	3	4	4	1	0	n/a	0	1	1	1	1	4	4	2	4	1	3	2	3	5
A593	2	84	2	1	6	1	ZAMBIA	1	1	Kanyama First Level Hospital	1	1	400	0	3	9	2	0	0	0	1	0	0	0	0	0	n/a	1	1	3	4	5	1	0	n/a	0	1	1	1	1	4	4	1	4	1	3	2	1	5
A594	2	28	1	1	11	1	ZAMBIA	1	1	Kanyama First Level Hospital	1	1	400	0	1	5	1	0	0	0	0	0	0	1	0	0	Speechless	1	1	1	1	1	0	0	n/a	0	0	0	1	2	4	3	1	1	1	3	2	3	5
A595	2	58	2	1	2	1	ZAMBIA	1	1	Kanyama First Level Hospital	1	1	400	0	2	6	2	0	0	0	1	0	0	0	0	0	n/a	1	1	1	1	4	1	1	1	0	0	0	1	2	2	1	1	3	0	n/a	n/a	n/a
A596	2	31	1	1	4	1	ZAMBIA	1	1	Chainama Hills Hospital	1	0	n/a	0	3	4	2	0	0	1	0	0	0	1	1	0	n/a	1	1	2	2	2	1	0	n/a	0	0	0	1	2	3	3	1	3	0	n/a	n/a	n/a
A597	2	68	2	1	5	1	ZAMBIA	1	1	Kanyama First Level Hospital	1	0	n/a	0	2	10	2	0	0	0	1	0	0	0	0	0	n/a	2	1	1	1	1	1	0	n/a	0	0	1	1	1	4	4	1	4	0	n/a	n/a	n/a
A598	2	46	2	1	3	1	ZAMBIA	1	1	Kanyama First Level Hospital	1	1	400	0	1	7	2	1	0	0	0	0	0	0	0	0	n/a	1	1	3	4	4	1	0	n/a	1	1	1	1	1	4	4	1	4	1	3	2	3	5
A599	2	18	1	1	7	1	ZAMBIA	1	1	Kanyama First Level Hospital	1	0	n/a	0	1	6	2	0	0	0	0	1	1	0	0	1	n/a	1	1	2	3	3	1	0	n/a	0	1	1	1	1	4	4	1	4	0	n/a	n/a	n/a
A600	2	28	1	1	2	1	ZAMBIA	1	1	Bauleni Urban Health Centre	1	0	n/a	0	2	2	2	1	0	1	0	0	0	0	0	0	Fitting sometimes	2	1	1	1	1	0	0	n/a	0	0	1	1	1	4	4	2	3	0	n/a	n/a	n/a
A601	1	40	1	1	2	1	ZAMBIA	1	1	Bauleni Urban Health Centre	1	0	n/a	0	2	3	1	1	1	0	0	1	1	0	0	0	Crippled both legs	2	1	2	4	1	0	0	n/a	1	1	1	1	1	4	2	2	1	1	3	1	3	5
A602	1	27	4	1	6	1	ZAMBIA	1	1	Bauleni Urban Health Centre	1	0	n/a	0	2	3	2	1	1	0	1	0	0	0	0	0	Hands not working well due to the accident she encountered	3	1	1	1	1	0	0	n/a	0	1	1	1	1	4	3	2	4	0	n/a	n/a	n/a
A603	1	57	4	1	2	1	ZAMBIA	1	1	Bauleni Urban Health Centre	1	0	n/a	0	2	4	2	1	1	0	1	0	0	0	0	0	Hips don't function well can't walk she loses balance	2	1	1	1	1	1	0	n/a	0	1	1	1	1	3	3	2	4	1	3	1	3	1
A604	2	32	1	1	2	1	ZAMBIA	1	1	Bauleni Urban Health Centre	1	0	n/a	50	1	7	2	1	0	0	1	0	0	0	0	0	One hand doesn't work well	2	1	2	1	1	0	0	n/a	0	1	1	1	1	4	4	2	4	1	3	2	1	6
A605	1	57	2	1	4	1	ZAMBIA	1	1	Bauleni Urban Health Centre	1	0	n/a	0	2	4	2	0	0	0	0	1	1	0	0	0	n/a	2	1	2	2	1	0	0	n/a	0	1	1	1	1	4	3	2	4	1	3	2	3	6
A606	1	37	2	1	3	1	ZAMBIA	1	1	Bauleni Urban Health Centre	1	1	0	0	3	8	1	0	0	0	1	1	1	0	0	0	n/a	2	1	1	2	1	0	0	n/a	1	1	1	1	1	4	4	2	4	1	3	2	1	6
A607	2	51	2	1	11	2	ZAMBIA	1	1	Bauleni Urban Health Centre	1	1	200	500	3	4	1	0	0	0	0	1	1	0	0	0	n/a	2	1	2	1	1	0	0	n/a	0	1	1	1	1	4	3	2	4	1	4	1	3	6
A608	2	29	1	1	7	1	ZAMBIA	1	1	Bauleni Urban Health Centre	1	0	n/a	0	2	5	2	0	0	0	0	1	1	0	0	0	Limping	2	1	1	3	1	0	0	n/a	0	1	1	1	1	4	4	2	4	1	3	1	3	6
A609	1	33	2	1	3	1	ZAMBIA	1	1	Bauleni Urban Health Centre	1	0	n/a	0	3	6	2	1	0	0	0	0	0	0	0	0	Crippled both legs	2	1	1	1	1	0	0	n/a	1	1	1	1	1	4	4	2	4	1	3	2	1	6
A610	2	31	1	1	4	1	ZAMBIA	1	1	Bauleni Urban Health Centre	1	0	n/a	0	1	4	1	1	0	0	1	1	1	0	0	0	n/a	2	1	1	2	3	0	0	n/a	0	1	1	1	1	4	3	2	3	0	n/a	n/a	n/a
A611	2	51	2	1	6	1	ZAMBIA	1	1	Bauleni Urban Health Centre	1	0	n/a	0	2	5	2	1	0	0	0	0	0	0	0	0	Hip dislocation	2	1	1	1	1	0	0	n/a	0	1	1	1	1	4	4	2	4	1	3	2	1	6
A612	1	74	4	1	3	1	ZAMBIA	1	1	Bauleni Urban Health Centre	1	1	200	0	2	4	2	1	1	0	0	0	0	0	0	1	Stroke	2	1	3	2	2	1	0	n/a	0	1	1	1	1	5	4	4	4	0	n/a	n/a	n/a
A613	1	18	1	1	6	1	ZAMBIA	1	1	Bauleni Urban Health Centre	1	1	400	0	3	8	1	1	1	0	0	0	0	0	0	0	Stunted growth	2	1	1	1	2	1	0	n/a	0	1	2	1	1	4	1	2	4	0	n/a	n/a	n/a
A614	2	87	2	1	6	1	ZAMBIA	1	1	Bauleni Urban Health Centre	1	0	n/a	0	2	6	2	1	0	0	1	0	0	0	0	1	Stroke and speech	1	1	2	2	2	0	0	n/a	0	1	1	1	1	4	3	2	5	1	3	1	3	6
A615	1	64	4	1	9	1	ZAMBIA	1	1	Bauleni Urban Health Centre	1	1	n/a	0	2	16	2	1	0	0	0	0	0	0	0	0	None	2	1	3	2	2	1	0	n/a	0	1	1	1	1	4	3	2	4	1	3	2	3	1
A616	1	62	4	1	2	1	ZAMBIA	1	1	Bauleni Urban Health Centre	1	0	n/a	0	2	6	2	1	1	0	0	0	0	0	1	0	None	3	1	2	3	3	0	0	n/a	0	1	1	1	1	4	5	2	4	1	3	1	3	6
A617	2	25	1	1	3	1	ZAMBIA	1	1	Bauleni Urban Health Centre	1	0	n/a	0	3	3	1	1	1	1	0	0	1	0	0	0	n/a	1	1	1	1	1	0	0	n/a	0	0	0	1	1	4	2	2	4	0	n/a	n/a	n/a
A618	1	20	1	1	2	1	ZAMBIA	1	1	Bauleni Urban Health Centre	1	0	n/a	0	3	6	2	1	0	0	0	0	1	0	0	0	n/a	2	1	2	1	3	0	0	n/a	0	1	1	1	1	5	4	2	2	1	3	1	3	6
A619	1	59	4	1	3	1	ZAMBIA	1	1	Bauleni Urban Health Centre	1	0	n/a	0	2	5	2	1	0	0	0	0	0	0	0	1	Stroke	2	1	2	2	2	1	0	n/a	1	1	1	1	1	5	2	2	4	0	n/a	n/a	n/a
A620	1	43	3	1	7	2	ZAMBIA	1	1	Bauleni Urban Health Centre	1	0	n/a	400	2	5	1	1	1	0	0	0	0	0	0	0	n/a	1	1	4	4	5	1	0	n/a	1	1	1	1	1	4	2	2	4	0	n/a	n/a	n/a
A621	2	19	1	1	4	1	ZAMBIA	1	1	Bauleni Urban Health Centre	1	0	n/a	0	2	5	2	1	0	0	0	0	0	1	1	0	Fitting	2	1	1	2	1	1	0	n/a	1	1	1	1	1	4	2	3	4	0	n/a	n/a	n/a
A622	2	31	1	1	3	1	ZAMBIA	1	1	Bauleni Urban Health Centre	1	1	800	0	2	3	1	1	0	0	0	0	0	1	1	0	n/a	1	1	2	2	2	0	0	n/a	1	1	1	1	1	3	3	2	4	1	3	2	1	3
A623	2	21	1	1	6	1	ZAMBIA	1	1	Bauleni Urban Health Centre	1	0	n/a	0	2	3	2	1	0	0	0	0	0	0	0	0	n/a	1	1	1	2	2	0	0	n/a	1	1	1	1	1	4	2	2	4	1	3	2	3	5
A624	1	52	1	1	7	2	ZAMBIA	1	1	Bauleni Urban Health Centre	1	0	n/a	100	2	4	2	1	0	0	0	0	0	0	0	0	n/a	2	1	1	1	1	1	0	n/a	1	1	1	1	1	3	2	2	4	1	4	2	2	6
A625	1	21	1	1	6	1	ZAMBIA	1	1	Bauleni Urban Health Centre	1	0	n/a	0	2	7	2	1	0	0	0	0	0	1	0	0	n/a	1	1	1	2	2	1	0	n/a	1	1	1	1	1	4	2	2	4	0	n/a	n/a	n/a
A626	2	30	2	1	9	1	ZAMBIA	1	1	Bauleni Urban Health Centre	1	0	n/a	0	3	4	2	1	1	0	0	0	0	0	0	0	n/a	1	1	2	2	2	1	0	n/a	1	1	1	1	1	4	2	2	3	0	n/a	n/a	n/a
A627	1	89	4	1	7	1	ZAMBIA	1	1	Bauleni Urban Health Centre	1	0	n/a	0	2	7	2	1	0	0	1	0	0	0	0	0	n/a	1	1	2	2	2	1	0	n/a	1	1	2	1	1	4	2	2	4	1	4	2	3	6
A628	1	77	2	1	6	1	ZAMBIA	1	1	Bauleni Urban Health Centre	1	1	400	0	1	9	2	1	0	0	1	0	0	0	0	0	n/a	1	1	1	1	1	0	0	n/a	1	1	1	0	n/a	3	3	2	3	0	n/a	n/a	n/a
A629	2	60	3	1	2	2	ZAMBIA	1	1	Bauleni Urban Health Centre	1	0	n/a	0	2	9	2	1	0	0	0	0	0	0	0	1	Fits	2	1	1	1	1	0	0	n/a	1	1	1	1	1	3	3	2	4	1	3	2	2	6
A630	2	44	2	1	2	1	ZAMBIA	1	1	Bauleni Urban Health Centre	1	0	n/a	0	3	7	2	1	0	0	0	0	0	0	0	0	n/a	2	1	1	2	2	0	0	n/a	1	1	1	1	1	4	2	2	4	1	3	1	3	6
A631	2	29	1	1	7	1	ZAMBIA	1	1	Bauleni Urban Health Centre	1	0	n/a	0	2	10	2	0	0	0	0	0	0	1	0	0	n/a	2	1	1	3	3	1	0	n/a	0	0	2	1	1	3	2	1	3	0	n/a	n/a	n/a
A632	1	55	4	1	2	1	ZAMBIA	1	1	Bauleni Urban Health Centre	1	1	400	0	3	4	2	1	0	0	1	0	0	0	0	0	n/a	2	1	1	1	1	1	0	n/a	1	1	1	1	1	5	1	1	5	1	3	2	3	5
A633	1	24	2	1	2	2	ZAMBIA	1	1	Bauleni Urban Health Centre	1	0	n/a	900	3	4	1	1	0	0	0	0	0	0	0	0	n/a	1	1	1	1	1	1	0	n/a	1	1	1	1	1	5	5	1	5	1	3	1	1	5
A634	1	32	1	1	2	1	ZAMBIA	1	1	Bauleni Urban Health Centre	1	1	400	0	2	7	2	0	0	0	0	0	0	1	0	0	n/a	1	1	1	1	1	1	0	n/a	0	1	1	1	1	5	3	3	3	0	n/a	n/a	n/a
A635	2	59	2	1	5	1	ZAMBIA	1	1	Bauleni Urban Health Centre	1	0	n/a	0	3	5	2	1	1	0	0	0	0	0	0	0	n/a	1	1	1	1	1	1	0	n/a	1	1	1	1	1	5	4	1	5	1	3	2	1	3
A636	2	46	2	1	2	1	ZAMBIA	1	1	Bauleni Urban Health Centre	1	0	n/a	0	3	8	2	1	1	0	1	0	0	0	0	0	n/a	2	1	1	2	2	1	0	n/a	1	1	1	1	1	5	5	1	3	1	3	2	1	6
A637	2	47	2	1	2	1	ZAMBIA	1	1	Bauleni Urban Health Centre	1	0	n/a	0	3	7	2	1	0	0	0	0	0	0	0	0	n/a	1	1	1	2	4	1	0	n/a	1	1	1	1	1	5	5	1	5	1	3	2	3	6
A638	2	21	1	1	7	1	ZAMBIA	1	1	Bauleni Urban Health Centre	1	0	n/a	0	2	6	2	1	1	0	0	0	0	1	0	1	n/a	2	1	1	3	2	1	0	n/a	0	0	0	1	1	3	1	1	3	0	n/a	n/a	n/a
A639	1	49	1	1	2	1	ZAMBIA	1	1	Bauleni Urban Health Centre	1	0	n/a	0	1	6	2	0	0	0	0	0	0	1	0	1	n/a	2	1	2	2	1	0	0	n/a	1	1	1	1	1	5	3	1	3	1	3	2	1	1
A640	2	24	2	1	2	1	ZAMBIA	1	1	Kanyama First Level Hospital	1	0	n/a	0	3	3	2	1	1	0	1	1	1	0	0	0	Broken leg due to an accident	2	1	1	1	1	0	0	n/a	0	1	1	1	1	4	2	2	4	1	3	2	3	6
A641	2	31	1	1	1	1	ZAMBIA	1	1	Kanyama First Level Hospital	1	1	400	0	1	2	2	1	1	0	0	0	0	0	0	0	Lame both legs	2	1	1	1	1	0	0	n/a	0	1	1	1	1	3	3	2	4	1	3	2	3	6
A642	1	75	4	1	2	1	ZAMBIA	1	1	Kanyama First Level Hospital	1	1	200	0	2	10	2	1	1	0	1	0	0	0	0	0	n/a	2	1	1	1	1	0	0	n/a	1	1	1	1	1	4	4	2	4	1	3	2	3	5
A643	1	65	1	1	3	1	ZAMBIA	1	1	Kanyama First Level Hospital	1	0	n/a	0	2	7	2	1	0	0	1	0	0	0	0	0	One leg still affected after stroke	2	1	1	1	1	0	0	n/a	1	1	1	1	1	4	4	2	4	1	3	2	3	6
A644	1	57	1	1	6	1	ZAMBIA	1	1	Kanyama First Level Hospital	1	0	n/a	0	2	4	2	1	0	0	0	0	0	0	0	0	Leg and the hand not faction well	2	1	1	1	1	0	0	n/a	0	1	1	1	1	5	3	2	4	1	3	2	1	6
A645	1	65	2	1	1	1	ZAMBIA	1	1	Kanyama First Level Hospital	1	0	n/a	0	3	6	2	1	1	0	0	0	0	0	0	0	O e hand doesn't work well due to an accident	2	1	1	1	1	0	0	n/a	0	1	1	1	1	5	3	2	4	1	3	2	1	6
A646	2	65	4	1	6	1	ZAMBIA	1	1	Kanyama First Level Hospital	1	0	n/a	0	3	9	2	1	0	0	1	0	0	0	0	0	Had injury on the leg _limping	2	1	1	1	1	0	0	n/a	0	1	1	1	1	4	4	2	4	1	3	1	1	6
A647	2	20	1	1	2	1	ZAMBIA	1	1	Kanyama First Level Hospital	1	0	n/a	0	2	5	1	0	0	0	0	1	1	0	0	0	n/a	2	1	1	1	1	0	0	n/a	0	1	1	1	1	3	4	2	4	0	n/a	n/a	n/a
A648	2	55	2	1	5	1	ZAMBIA	1	1	Kanyama First Level Hospital	1	0	n/a	0	2	6	2	0	0	0	1	0	0	0	0	0	n/a	2	1	1	1	1	0	0	n/a	0	1	1	1	1	4	4	2	4	1	4	1	2	6
A649	1	40	4	1	2	1	ZAMBIA	1	1	Kanyama First Level Hospital	1	1	800	0	1	5	2	1	0	0	1	0	0	0	0	0	n/a	2	1	1	1	2	1	0	n/a	1	0	0	1	1	5	5	1	5	1	3	2	3	5
A650	2	37	2	1	1	2	ZAMBIA	1	1	Kanyama First Level Hospital	1	1	400	600	3	3	2	1	0	0	0	0	0	0	0	0	n/a	2	1	2	1	2	1	0	n/a	1	1	1	1	1	5	1	1	3	1	3	2	1	5
A651	1	61	4	1	5	1	ZAMBIA	1	1	Kanyama First Level Hospital	1	0	n/a	0	3	5	2	1	1	0	0	0	0	0	0	0	n/a	2	1	3	3	5	1	0	n/a	1	1	1	1	1	3	5	1	4	1	3	2	3	5
A652	1	62	4	1	5	1	ZAMBIA	1	1	Kanyama First Level Hospital	1	1	800	0	2	4	1	1	0	0	0	0	0	0	0	0	n/a	2	1	1	1	5	1	0	n/a	1	1	1	1	1	5	3	1	5	1	3	2	1	5
A653	1	64	3	1	1	1	ZAMBIA	1	1	Kanyama First Level Hospital	1	0	n/a	0	2	2	2	0	0	0	0	0	0	1	0	0	n/a	2	1	3	2	2	1	0	n/a	1	1	1	1	1	5	5	1	5	1	3	2	1	5
A654	2	18	1	1	1	1	ZAMBIA	1	1	Kanyama First Level Hospital	1	0	n/a	0	1	10	1	1	0	0	0	0	0	0	0	0	n/a	1	1	1	1	3	1	0	n/a	1	1	1	1	1	4	2	2	3	0	n/a	n/a	n/a
A655	1	23	1	1	3	1	ZAMBIA	1	1	Kanyama First Level Hospital	1	0	n/a	0	3	8	1	0	0	0	0	1	1	0	0	0	n/a	1	1	3	4	4	1	0	n/a	1	1	1	1	1	3	2	1	3	1	3	2	3	6
A656	2	22	1	1	5	1	ZAMBIA	1	1	Kanyama First Level Hospital	1	0	n/a	0	2	6	2	0	0	0	0	0	0	0	1	0	n/a	2	1	1	3	3	1	0	n/a	1	1	1	1	1	4	2	2	4	0	n/a	n/a	n/a
A657	1	89	3	1	9	1	ZAMBIA	1	1	Kanyama First Level Hospital	1	1	400	0	1	1	2	0	0	1	0	0	0	1	1	0	Twitching of the mouth area	1	0	2	3	3	0	0	n/a	1	1	1	0	n/a	3	3	3	3	0	n/a	n/a	n/a
A658	2	73	4	1	8	1	ZAMBIA	1	1	Kanyama First Level Hospital	1	0	n/a	0	3	8	2	0	0	0	0	1	1	0	0	0	n/a	1	1	4	2	2	1	0	n/a	1	1	1	1	1	4	2	2	4	1	3	2	1	6
A659	2	63	2	1	1	1	ZAMBIA	1	1	Kanyama First Level Hospital	1	0	n/a	0	2	7	1	1	0	0	0	0	0	0	0	0	n/a	1	1	2	4	4	0	0	n/a	1	1	1	1	1	4	4	2	2	0	n/a	n/a	n/a
A660	2	23	1	1	4	1	ZAMBIA	1	1	Kanyama First Level Hospital	1	0	n/a	0	2	7	1	1	0	0	0	0	0	0	0	1	Fitting	1	1	1	2	2	0	0	n/a	1	1	1	1	1	4	2	2	4	1	n/a	2	3	5
A661	2	20	1	1	8	1	ZAMBIA	1	1	Beit Cure Hospital	1	0	n/a	0	3	5	1	1	0	0	0	0	0	0	0	0	None	2	1	1	1	1	1	0	n/a	0	1	1	1	1	4	4	2	5	0	n/a	n/a	n/a
A662	2	62	2	1	4	1	ZAMBIA	1	1	Kanyama First Level Hospital	1	0	n/a	0	2	8	2	1	1	1	0	0	0	0	0	1	Stroke	1	1	1	1	1	0	0	n/a	0	0	0	1	1	4	4	2	4	1	3	1	3	6
A663	1	68	2	1	7	1	ZAMBIA	1	1	Kanyama First Level Hospital	1	0	n/a	0	2	9	2	1	0	0	0	0	0	0	0	0	None	3	1	1	1	1	1	0	n/a	0	0	0	1	1	5	3	2	4	0	n/a	n/a	n/a
A664	1	70	4	1	3	1	ZAMBIA	1	1	Kanyama Self Help Health Post	1	0	n/a	0	2	6	2	0	0	0	0	0	0	0	0	1	Broken arm	3	1	1	1	1	0	0	n/a	0	1	1	1	1	4	1	1	4	1	3	2	3	6
A665	1	76	4	1	6	1	ZAMBIA	1	1	Kanyama First Level Hospital	1	0	n/a	0	1	3	2	1	0	0	1	0	0	0	0	0	None	3	1	1	1	1	1	0	n/a	0	1	1	1	1	4	2	4	4	1	3	2	2	6
A666	2	51	2	1	3	2	ZAMBIA	1	1	Kanyama Self Help Health Post	1	0	n/a	100	2	12	2	0	0	0	1	0	0	0	0	1	Stroke	2	1	2	2	2	1	0	n/a	0	1	1	1	1	4	4	2	4	1	3	2	3	6
A667	2	34	2	1	3	1	ZAMBIA	1	1	Kanyama First Level Hospital	1	0	n/a	0	2	6	1	0	0	0	0	0	1	0	0	0	n/a	2	1	3	2	1	0	0	n/a	0	1	1	1	1	4	2	2	4	1	3	2	3	6
A668	1	35	3	1	3	1	ZAMBIA	1	1	Universty Teaching Hospital - Adult	1	0	n/a	0	3	7	1	1	0	0	0	0	0	0	0	1	Heart problem	2	1	1	1	1	0	0	n/a	0	1	2	1	1	4	4	2	4	0	n/a	n/a	n/a
A669	2	72	2	1	2	1	ZAMBIA	1	1	Kanyama First Level Hospital	1	0	n/a	0	2	6	2	1	0	0	0	n/a	n/a	0	0	0	None	3	1	1	1	1	0	0	n/a	0	1	1	1	1	5	5	1	4	0	n/a	n/a	n/a
A670	1	47	2	1	2	1	ZAMBIA	1	1	Kanyama Self Help Health Post	1	0	n/a	0	2	9	1	1	0	0	0	0	0	0	0	0	None	2	1	1	1	1	0	0	n/a	0	1	1	1	1	4	2	2	4	1	3	2	3	6
A671	2	30	2	1	5	1	ZAMBIA	1	1	Chipata First Level Hospital	1	0	n/a	0	3	4	2	1	0	0	0	0	0	0	0	1	Cancer	2	1	1	1	1	0	0	n/a	0	1	1	1	1	4	2	4	4	1	5	1	2	6
A672	1	58	3	1	2	1	ZAMBIA	1	1	Chipata First Level Hospital	1	1	400	0	2	5	2	1	0	0	0	0	0	0	0	0	None	2	1	2	2	2	1	0	n/a	0	1	1	1	1	4	2	2	2	1	3	1	3	6
A673	2	23	1	1	1	1	ZAMBIA	1	1	Chipata First Level Hospital	1	1	400	0	3	6	2	1	0	0	0	0	0	0	0	0	Stunted growth	2	1	1	1	4	0	0	n/a	0	1	1	1	1	4	4	2	4	0	n/a	n/a	n/a
A674	2	18	1	1	2	1	ZAMBIA	1	1	Chipata First Level Hospital	1	0	n/a	0	2	6	1	0	0	1	1	0	1	0	1	0	n/a	2	0	1	1	1	0	0	n/a	0	1	1	0	n/a	3	3	3	3	0	n/a	n/a	n/a
A675	2	22	1	1	2	1	ZAMBIA	1	1	Chipata First Level Hospital	1	1	400	300	4	7	1	1	0	0	0	0	0	0	0	0	None	2	1	1	1	2	0	0	n/a	1	1	1	1	1	4	2	2	2	1	4	1	3	1
A676	2	29	1	1	2	1	ZAMBIA	1	1	Chipata First Level Hospital	1	0	n/a	0	2	2	1	0	0	0	1	0	1	0	1	0	n/a	2	1	1	1	1	0	0	n/a	0	1	1	1	1	2	1	2	2	0	n/a	n/a	n/a
A677	2	39	1	1	1	1	ZAMBIA	1	1	Chipata First Level Hospital	1	1	400	0	2	4	2	0	1	1	1	1	1	1	0	0	None	2	1	1	1	1	1	0	n/a	0	0	0	1	1	3	4	2	3	0	n/a	n/a	n/a
A678	1	57	4	1	7	1	ZAMBIA	1	1	Chipata First Level Hospital	1	1	400	0	2	9	2	1	0	0	0	0	0	0	0	0	None	2	1	1	1	2	0	0	n/a	0	1	1	1	1	4	2	2	4	1	3	2	3	6
A679	1	35	1	1	5	1	ZAMBIA	1	1	Chipata First Level Hospital	1	1	200	0	3	15	2	1	0	0	0	0	0	0	0	0	None	3	1	1	1	2	0	0	n/a	1	1	1	1	1	4	2	2	2	0	n/a	n/a	n/a
A680	1	45	2	1	2	1	ZAMBIA	1	1	Chipata First Level Hospital	1	0	n/a	0	3	7	2	1	0	0	0	0	0	0	0	0	None	2	1	1	1	2	0	0	n/a	1	1	1	1	1	4	2	2	4	1	3	2	3	1
A681	1	74	2	1	9	1	ZAMBIA	1	1	Chipata First Level Hospital	1	1	200	0	1	3	2	1	0	0	0	0	0	0	1	0	None	3	1	1	1	2	1	0	n/a	0	0	0	1	1	4	3	3	2	1	5	1	2	2
A682	1	55	4	1	2	1	ZAMBIA	1	1	Chipata First Level Hospital	1	1	200	0	3	7	2	1	0	0	0	0	0	0	0	0	None	3	1	1	1	1	0	0	n/a	1	0	0	1	1	4	1	4	4	0	n/a	n/a	n/a
A683	2	82	4	1	9	1	ZAMBIA	1	1	Chipata First Level Hospital	1	1	400	0	1	4	2	0	0	0	1	0	0	0	0	0	None	1	1	2	2	2	0	0	n/a	1	1	1	1	1	n/a	4	2	4	1	3	2	3	6
A684	1	44	1	1	9	1	ZAMBIA	1	1	Chipata First Level Hospital	1	1	400	0	3	6	2	1	0	0	0	0	0	0	0	0	None	2	1	2	2	2	1	0	n/a	1	0	0	1	1	4	2	2	2	0	n/a	n/a	n/a
A685	1	19	1	1	8	1	ZAMBIA	1	1	Chipata First Level Hospital	1	0	n/a	0	3	12	1	0	0	0	0	1	1	0	0	0	n/a	1	1	2	1	1	0	0	n/a	0	1	1	1	1	n/a	3	2	n/a	1	5	2	3	6
A686	2	41	2	1	6	1	ZAMBIA	1	1	Chipata First Level Hospital	1	0	n/a	0	2	5	2	1	1	0	0	0	0	0	0	0	Amputatated of the the leg	2	1	1	1	1	0	0	n/a	0	1	1	1	1	4	4	2	4	1	3	1	2	6
A687	2	27	1	1	4	2	ZAMBIA	1	1	Chipata First Level Hospital	1	1	200	400	3	6	2	1	1	1	1	0	0	0	0	0	Was involved in the road accident which led to the injury in the leg	2	1	2	1	1	0	0	n/a	1	1	1	1	1	4	2	2	2	1	3	2	1	3
A688	1	65	1	1	2	1	ZAMBIA	1	1	Chipata First Level Hospital	1	1	400	0	2	3	1	1	0	0	0	0	0	0	0	0	Crippled in one leg	2	1	1	1	1	0	0	n/a	1	1	1	1	1	4	n/a	4	3	1	3	2	3	7
A689	1	60	2	1	8	1	ZAMBIA	1	1	Chipata First Level Hospital	1	0	n/a	0	3	4	2	1	1	0	0	0	0	0	0	0	Amputatated one leg	2	1	1	1	1	0	0	n/a	1	1	1	1	1	3	3	2	3	1	3	1	3	6
A690	2	48	1	1	2	1	ZAMBIA	1	1	Chipata First Level Hospital	1	1	400	0	1	9	2	1	0	0	0	0	0	1	0	0	Crippled both legs due to polio	2	1	1	2	1	0	0	n/a	0	1	1	1	1	4	4	2	3	1	3	2	1
A691	2	63	4	1	2	1	ZAMBIA	1	1	Chipata First Level Hospital	1	1	400	0	2	2	2	1	0	0	1	1	1	0	0	0	n/a	2	1	2	1	1	0	0	n/a	1	1	1	1	1	4	4	2	4	1	3	1	1	6
A692	1	18	1	1	2	1	ZAMBIA	1	1	Chipata First Level Hospital	1	1	200	0	2	6	1	1	0	0	0	0	0	0	0	0	Paralysis of the hand, fetting sometimes	2	1	1	1	1	0	0	n/a	0	1	1	1	1	4	4	2	4	1	3	2	3	6
A693	2	32	2	1	8	1	ZAMBIA	1	1	Chipata First Level Hospital	1	0	n/a	0	3	7	2	1	1	0	0	0	0	0	0	1	Hip dislocation	2	1	1	1	1	0	0	n/a	0	1	1	1	1	4	4	2	4	1	3	1	3	6
A694	2	74	2	1	2	2	ZAMBIA	1	1	Chipata First Level Hospital	1	0	n/a	0	3	5	2	1	1	0	1	0	0	0	0	0	Both legs not working well	2	1	1	1	1	0	0	n/a	0	1	1	1	1	3	4	2	4	1	3	1	1	7
A695	1	34	1	1	6	1	ZAMBIA	1	1	Chipata First Level Hospital	1	0	n/a	0	1	9	1	1	1	0	1	0	0	1	0	0	n/a	1	1	1	1	1	0	0	n/a	0	1	1	1	1	4	4	2	4	1	3	2	3	7
A696	2	66	4	1	2	1	ZAMBIA	1	1	Chipata First Level Hospital	1	1	200	0	1	6	2	1	1	0	0	0	0	0	0	0	Hip dislocation	2	1	2	1	1	0	0	n/a	0	1	1	1	1	4	4	2	4	1	3	1	3	6
A697	1	49	2	1	2	1	ZAMBIA	1	1	Chipata First Level Hospital	1	0	n/a	0	3	5	2	0	1	0	1	0	0	0	0	0	Feet's not in good shape	2	1	2	1	1	0	0	n/a	0	1	1	1	1	4	4	2	4	1	3	2	3	6
A698	1	67	2	1	2	1	ZAMBIA	1	1	Chipata First Level Hospital	1	1	400	0	3	10	2	1	1	0	1	0	0	0	0	0	Paralysed on the leg and the hand	2	1	1	1	1	0	0	n/a	0	1	1	1	1	4	4	2	4	0	n/a	n/a	n/a
A699	1	52	2	1	2	1	ZAMBIA	1	1	Chipata First Level Hospital	1	0	n/a	0	2	6	2	1	1	0	1	0	0	0	0	0	n/a	2	1	1	2	1	0	0	n/a	1	1	1	1	1	4	4	2	3	1	3	2	3	7
A700	2	55	3	1	2	1	ZAMBIA	1	1	Chipata First Level Hospital	1	0	n/a	0	1	8	1	1	1	0	0	0	1	0	0	1	n/a	2	1	1	1	1	0	0	n/a	0	1	1	1	1	4	4	2	4	0	n/a	n/a	n/a
A701	2	20	1	1	8	1	ZAMBIA	1	1	Chipata First Level Hospital	1	1	400	0	2	5	1	0	0	0	0	1	1	0	0	0	n/a	1	1	3	4	4	1	0	n/a	1	1	1	1	1	4	4	1	4	1	4	1	1	5
A702	2	28	1	1	8	1	ZAMBIA	1	1	Chipata First Level Hospital	1	1	400	0	3	9	1	0	0	0	0	1	1	0	0	1	n/a	1	1	3	4	4	1	0	n/a	0	1	1	1	1	4	4	1	4	1	3	2	1	5
A703	2	22	1	1	1	1	ZAMBIA	1	1	Chipata First Level Hospital	1	1	400	0	1	3	1	1	0	0	0	0	0	1	0	1	Cerebral pause	1	1	3	4	4	0	0	n/a	1	1	1	1	1	4	4	4	4	0	n/a	n/a	n/a
A704	2	76	4	1	4	1	ZAMBIA	1	1	Cardinal Adams Hospital	1	1	400	0	3	8	2	1	0	0	0	0	0	0	0	0	n/a	1	1	3	4	4	1	0	n/a	0	1	1	1	1	4	4	1	4	0	n/a	n/a	n/a
A705	1	36	1	1	5	1	ZAMBIA	1	1	Chipata First Level Hospital	1	1	800	0	2	7	1	1	0	0	0	1	1	1	0	0	Cerebral pause	1	1	3	4	4	1	0	n/a	0	1	0	1	2	3	3	1	4	0	n/a	n/a	n/a
A706	1	35	2	1	2	1	ZAMBIA	1	1	Chipata First Level Hospital	1	1	400	0	3	8	2	1	0	0	0	0	0	0	0	0	n/a	1	1	2	4	4	1	0	n/a	1	1	1	1	1	4	4	1	4	1	3	2	1	3
A707	2	65	2	1	3	1	ZAMBIA	1	1	Chipata First Level Hospital	1	0	n/a	0	3	6	2	0	0	0	1	0	0	0	0	0	n/a	1	1	3	4	4	1	0	n/a	0	0	0	1	1	3	3	1	n/a	0	n/a	n/a	n/a
A708	1	31	1	1	2	1	ZAMBIA	1	1	Chipata First Level Hospital	1	0	n/a	0	2	5	2	0	0	0	0	0	0	1	1	0	n/a	1	1	3	4	4	1	0	n/a	0	1	1	1	1	4	4	1	4	1	3	2	1	5
A709	1	18	1	1	9	1	ZAMBIA	1	1	Chipata First Level Hospital	1	0	n/a	0	2	4	1	0	0	0	0	0	0	1	0	0	n/a	1	1	3	4	4	1	0	n/a	0	1	1	1	1	4	4	4	4	1	4	2	3	5
A710	1	50	2	1	2	2	ZAMBIA	1	1	Chipata First Level Hospital	1	1	400	500	2	5	2	1	1	0	1	0	0	0	0	1	Kidney problem,low blood pressure	1	1	2	1	1	0	0	n/a	1	1	1	1	1	4	5	2	2	1	1	2	3	7
A711	1	18	1	1	2	1	ZAMBIA	1	1	Chainda Urban Health Centre	1	1	400	0	2	3	1	1	0	0	0	1	1	1	0	1	n/a	1	1	1	1	1	0	0	n/a	1	1	1	1	1	4	4	2	4	0	n/a	n/a	n/a
A712	2	26	1	1	2	1	ZAMBIA	1	1	Chaisa Urban Health Centre	1	1	400	0	2	6	2	1	1	0	0	0	0	0	0	1	Feeling Weak the whole body	1	1	1	1	1	0	0	n/a	1	1	1	1	1	4	4	2	4	0	n/a	n/a	n/a
A713	2	35	1	1	2	1	ZAMBIA	1	1	Chipata First Level Hospital	1	0	n/a	0	3	2	2	1	0	0	0	0	0	0	0	0	One leg is amputatated	2	1	1	1	1	0	0	n/a	1	1	1	1	1	3	3	2	3	0	n/a	n/a	n/a
A714	1	53	3	1	7	1	ZAMBIA	1	1	Chaisa Urban Health Centre	1	1	400	0	3	3	2	1	1	0	1	0	0	0	0	0	Anemia	1	1	1	1	1	0	0	n/a	1	1	1	1	1	4	4	2	4	1	3	2	3	6
A715	2	28	1	1	1	1	ZAMBIA	1	1	Chipata First Level Hospital	1	1	400	0	3	5	1	0	0	0	0	1	1	0	0	0	Nill	1	0	1	1	1	0	0	n/a	0	1	1	1	1	4	4	2	4	0	n/a	n/a	n/a
A716	2	27	1	1	7	2	ZAMBIA	1	1	Chaisa Urban Health Centre	1	0	n/a	0	2	9	1	0	0	0	0	1	1	0	0	0	n/a	1	1	1	1	1	0	0	n/a	0	1	1	1	1	4	4	2	4	0	n/a	n/a	n/a
A717	2	31	1	1	7	1	ZAMBIA	1	1	Chaisa Urban Health Centre	1	1	400	0	3	8	1	0	0	0	0	0	1	0	0	0	n/a	1	1	3	2	3	0	0	n/a	1	1	1	1	1	4	4	2	4	0	n/a	n/a	n/a
A718	1	23	2	1	1	1	ZAMBIA	1	1	Chipata First Level Hospital	1	0	n/a	0	3	7	1	0	0	0	0	0	1	0	0	0	n/a	2	1	1	3	3	0	0	n/a	0	1	1	1	1	4	4	2	4	0	n/a	n/a	n/a
A719	2	39	2	1	2	1	ZAMBIA	1	1	Chaisa Urban Health Centre	1	0	n/a	0	3	3	2	1	0	0	0	0	0	0	0	0	One hand is amputatated due to accident he accounted	2	1	1	2	1	0	0	n/a	1	1	1	1	1	2	4	2	4	0	n/a	n/a	n/a
A720	1	48	1	1	2	1	ZAMBIA	1	1	Chaisa Urban Health Centre	1	1	400	0	2	7	2	1	0	0	0	0	0	0	0	1	Pain in the neck and both hands are paralysed	1	1	1	1	1	0	0	n/a	1	1	1	1	1	4	4	3	4	1	3	2	3	3
A721	1	30	1	1	6	1	ZAMBIA	1	1	Chaisa Urban Health Centre	1	1	400	0	3	15	2	1	0	1	1	0	0	0	0	0	Crippled both legs	1	1	1	3	3	0	0	n/a	0	1	1	1	1	4	4	2	4	1	3	1	3	6
A722	1	23	1	1	2	1	ZAMBIA	1	1	Chaisa Urban Health Centre	1	1	400	0	1	4	2	1	0	0	0	0	0	0	0	0	Paralysis of the hand and the leg	1	1	1	1	1	1	0	n/a	1	1	1	1	1	4	4	2	4	1	3	2	3	6
A723	1	45	1	1	6	1	ZAMBIA	1	1	Chaisa Urban Health Centre	1	1	400	0	1	9	1	1	1	0	0	0	0	0	0	0	Swollen legs and one hand is not working	1	1	1	1	1	1	0	n/a	0	1	1	1	1	4	4	2	4	0	n/a	n/a	n/a
A724	2	50	2	1	4	2	ZAMBIA	1	1	Chaisa Urban Health Centre	1	1	400	550	3	4	1	0	0	0	0	1	1	0	0	0	n/a	1	1	1	1	1	1	1	1	1	1	1	1	1	4	4	2	4	1	3	2	3	4
A725	2	25	1	1	7	1	ZAMBIA	1	1	Chaisa Urban Health Centre	1	0	n/a	0	3	5	2	1	0	0	0	0	0	0	0	0	One hand is not working. It's small	2	1	1	1	1	1	0	n/a	1	1	1	1	1	4	4	2	4	0	n/a	n/a	n/a
A726	2	29	1	1	5	1	ZAMBIA	1	1	Chaisa Urban Health Centre	1	0	n/a	0	2	6	2	1	1	0	0	0	0	1	1	1	Can't walk due to lack of balance, mentally ill	1	1	1	3	3	0	0	n/a	0	1	1	1	1	4	4	2	4	0	n/a	n/a	n/a
A727	2	39	1	1	4	1	ZAMBIA	1	1	Chaisa Urban Health Centre	1	1	800	0	3	2	2	1	0	0	0	0	0	0	0	0	n/a	1	1	3	4	2	1	0	n/a	0	1	1	1	1	5	5	1	4	0	n/a	n/a	n/a
A728	1	24	1	1	2	1	ZAMBIA	1	1	Chaisa Urban Health Centre	1	1	0	0	2	12	1	1	0	0	0	0	0	1	0	0	n/a	1	1	2	4	2	1	0	n/a	1	1	1	1	1	4	3	1	3	1	3	1	1	6
A729	1	28	1	1	2	1	ZAMBIA	1	1	Chaisa Urban Health Centre	1	1	800	0	3	12	2	1	0	1	0	0	0	0	0	0	n/a	1	1	2	3	2	1	0	n/a	1	1	1	1	1	5	5	1	5	1	3	2	1	6
A730	1	51	2	1	3	1	ZAMBIA	1	1	Chaisa Urban Health Centre	1	1	800	0	2	11	2	1	0	0	1	0	0	0	0	0	n/a	1	1	2	4	4	1	0	n/a	1	1	1	1	1	5	5	1	4	1	3	2	3	5
A731	2	22	1	1	8	1	ZAMBIA	1	1	Chaisa Urban Health Centre	1	1	800	0	3	6	2	0	0	0	1	0	0	0	0	0	n/a	1	1	2	2	3	1	0	n/a	0	1	1	1	1	3	3	1	5	0	n/a	n/a	n/a
A732	1	21	1	1	2	1	ZAMBIA	1	1	Chaisa Urban Health Centre	1	0	n/a	0	3	3	2	1	0	0	0	0	0	1	0	0	n/a	1	1	1	1	1	1	0	n/a	1	1	1	1	1	5	3	1	5	1	3	2	3	5
A733	2	83	2	1	3	1	ZAMBIA	1	1	Chaisa Urban Health Centre	1	1	800	0	3	7	2	0	0	0	1	0	0	0	0	0	n/a	1	1	2	3	3	1	0	n/a	1	1	1	1	1	5	3	1	5	1	3	2	3	6
A734	1	19	1	1	2	1	ZAMBIA	1	1	Chaisa Urban Health Centre	1	1	400	0	1	7	1	1	0	0	0	0	0	1	0	0	n/a	1	0	1	2	2	0	0	n/a	0	0	2	0	n/a	3	3	3	3	0	n/a	n/a	n/a
A735	1	53	2	1	5	1	ZAMBIA	1	1	Chaisa Urban Health Centre	1	1	0	0	1	12	2	1	0	0	1	0	0	1	0	0	n/a	1	1	2	2	2	1	0	n/a	1	1	1	1	1	3	3	1	3	1	3	1	3	6
A736	2	55	2	1	3	1	ZAMBIA	1	1	Chaisa Urban Health Centre	1	0	n/a	0	3	10	2	1	0	0	1	0	0	0	0	0	n/a	1	1	2	2	4	1	0	n/a	1	0	2	1	1	3	1	1	3	1	3	2	2	5
A737	1	93	4	1	3	1	ZAMBIA	1	1	Chaisa Urban Health Centre	1	1	800	0	2	8	2	1	1	0	0	0	0	1	0	1	n/a	1	1	2	3	3	1	0	n/a	0	1	1	1	1	3	n/a	2	3	0	n/a	n/a	n/a
A738	2	18	1	1	8	1	ZAMBIA	1	1	Chaisa Urban Health Centre	1	0	n/a	0	3	7	1	0	0	0	0	0	0	0	0	0	Arm	2	1	2	2	2	1	0	n/a	1	1	1	1	1	5	5	1	5	1	3	2	3	5
A739	1	46	2	1	2	1	ZAMBIA	1	1	Chaisa Urban Health Centre	1	1	800	0	2	4	1	1	0	0	0	0	0	0	0	0	n/a	1	1	2	2	2	1	0	n/a	0	0	0	1	1	1	1	2	3	0	n/a	n/a	n/a
A740	2	25	1	1	2	2	ZAMBIA	1	1	Chipata First Level Hospital	1	1	400	1000	3	3	1	0	1	0	0	0	0	0	0	1	None	1	1	1	1	4	0	0	n/a	0	0	1	1	1	4	4	2	2	0	n/a	n/a	n/a
A741	2	64	4	1	8	1	ZAMBIA	1	1	Chipata First Level Hospital	1	1	400	0	3	7	2	1	1	0	1	0	0	0	0	1	Fitting	1	1	1	1	1	0	0	n/a	0	1	1	1	1	4	3	2	n/a	0	n/a	n/a	n/a
A742	2	53	2	1	3	1	ZAMBIA	1	1	Chaisa Urban Health Centre	1	1	200	150	3	5	2	1	1	0	0	0	0	0	0	0	None	2	1	2	2	1	0	0	n/a	1	1	1	1	1	4	2	2	4	0	n/a	n/a	n/a
A743	1	37	3	1	8	1	ZAMBIA	1	1	Chipata First Level Hospital	1	0	n/a	0	2	9	2	0	0	0	1	0	0	0	0	0	None	1	1	3	2	2	1	0	n/a	1	0	1	1	1	4	4	2	2	0	n/a	n/a	n/a
A744	1	28	2	1	3	2	ZAMBIA	1	1	Chaisa Urban Health Centre	1	1	400	200	3	9	2	1	1	0	0	0	0	0	0	0	None	1	1	1	1	1	0	0	n/a	1	1	1	1	1	4	2	2	2	0	n/a	n/a	n/a
A745	1	46	4	1	2	1	ZAMBIA	1	1	Chaisa Urban Health Centre	1	1	400	0	3	7	2	0	0	0	1	0	0	0	0	0	None	1	1	3	2	2	1	0	n/a	1	1	1	1	1	4	2	2	2	1	3	2	1	3
A746	1	74	4	1	2	1	ZAMBIA	1	1	Chaisa Urban Health Centre	1	0	n/a	0	1	6	1	0	0	0	1	0	0	0	0	0	None	1	1	1	2	3	1	0	n/a	0	1	1	1	1	4	4	2	4	1	3	2	3	6
A747	2	57	2	1	2	1	ZAMBIA	1	1	Chaisa Urban Health Centre	1	1	400	0	2	4	2	0	0	0	1	1	1	0	0	0	None	1	1	1	1	1	1	0	n/a	0	0	0	1	1	n/a	2	2	2	0	n/a	n/a	n/a
A748	2	43	2	1	2	2	ZAMBIA	1	1	Chaisa Urban Health Centre	1	1	400	300	3	5	2	0	0	0	1	0	0	0	0	0	None	1	1	1	1	1	1	0	n/a	1	0	1	1	1	4	2	2	2	0	n/a	n/a	n/a
A749	1	24	1	1	8	1	ZAMBIA	1	1	Chaisa Urban Health Centre	1	1	400	0	1	4	1	1	1	1	0	0	0	0	0	0	Fitting	1	0	1	1	1	n/a	0	n/a	1	n/a	n/a	n/a	n/a	n/a	n/a	n/a	n/a	0	n/a	n/a	n/a
A750	1	41	3	1	5	2	ZAMBIA	1	1	Chipata First Level Hospital	1	1	400	100	1	5	2	1	1	0	0	0	0	0	0	0	None	1	1	1	1	1	1	0	n/a	1	1	1	1	1	4	2	2	4	1	3	2	3	3
A751	2	19	1	1	1	1	ZAMBIA	1	1	Chaisa Urban Health Centre	1	1	400	0	3	10	1	0	1	1	0	0	0	0	0	0	Dwarfism	1	1	3	3	2	1	0	n/a	0	1	2	1	1	4	2	2	4	0	n/a	n/a	n/a
A752	1	23	1	1	5	1	ZAMBIA	1	1	Chaisa Urban Health Centre	1	0	n/a	0	2	7	2	1	0	0	0	0	0	0	0	0	None	2	1	1	1	2	0	0	n/a	1	1	1	1	1	4	2	2	4	0	n/a	n/a	n/a
A753	1	63	4	1	1	1	ZAMBIA	1	1	Chipata First Level Hospital	1	1	400	0	2	4	2	1	0	0	0	1	1	0	0	0	None	1	1	1	1	1	0	0	n/a	1	1	1	1	1	4	2	2	4	1	3	2	3	3
A754	1	57	4	1	4	1	ZAMBIA	1	1	Chaisa Urban Health Centre	1	1	200	0	2	6	2	1	0	0	0	0	0	0	0	0	None	2	1	1	1	1	1	0	n/a	1	1	1	1	1	4	1	1	4	1	3	2	3	3
A755	2	71	2	1	9	1	ZAMBIA	1	1	Universty Teaching Hospital - Adult	1	0	n/a	0	2	6	2	1	1	0	0	0	0	0	0	0	n/a	1	1	3	4	4	0	0	n/a	0	1	1	1	1	4	4	2	4	1	3	2	3	1
A756	2	81	4	1	3	1	ZAMBIA	1	1	Chipata First Level Hospital	1	1	200	0	1	11	2	1	0	0	0	1	1	1	0	0	n/a	1	1	3	5	4	1	0	n/a	0	1	1	1	1	3	3	1	4	1	3	2	3	6
A757	2	48	1	1	4	1	ZAMBIA	1	1	Chipata First Level Hospital	1	1	400	0	2	0	2	1	0	0	0	0	0	0	n/a	0	n/a	1	1	3	4	4	1	0	n/a	0	1	1	1	1	3	3	3	3	1	4	2	3	6
A758	2	68	4	1	2	1	ZAMBIA	1	1	Chipata First Level Hospital	1	1	400	400	2	1	2	1	1	0	0	0	0	0	0	0	None	1	1	2	4	4	1	0	n/a	1	1	1	1	1	4	2	2	4	1	3	2	3	6
A759	2	65	3	1	3	2	ZAMBIA	1	1	Chipata First Level Hospital	1	1	400	150	3	3	2	1	0	1	0	0	0	0	0	0	None	1	1	2	2	2	0	0	n/a	1	1	1	1	1	4	2	2	4	1	4	2	2	3
A760	1	32	1	1	6	2	ZAMBIA	1	1	Chipata First Level Hospital	1	1	200	80	3	5	2	1	0	0	0	0	0	0	0	0	None	2	1	2	2	2	1	0	n/a	1	1	1	1	1	4	2	2	2	1	3	2	3	3
A761	2	76	2	1	3	1	ZAMBIA	1	1	Chipata First Level Hospital	1	1	200	0	1	9	2	0	0	0	1	0	0	0	0	0	n/a	2	1	1	1	1	0	0	n/a	1	1	1	1	1	4	2	2	4	1	3	2	3	6
A762	1	54	2	1	11	1	ZAMBIA	1	1	Chipata First Level Hospital	1	1	400	0	2	8	2	1	1	0	0	0	0	0	0	0	Stroke	1	1	3	2	2	1	0	n/a	1	1	1	1	1	4	4	2	4	1	3	2	3	3
A763	2	34	2	1	11	1	ZAMBIA	1	1	Chipata First Level Hospital	1	0	n/a	0	3	7	2	0	0	0	1	0	0	0	0	0	None	1	1	3	2	2	1	0	n/a	1	1	1	1	1	4	2	2	4	1	3	2	3	3
A764	2	60	2	1	3	1	ZAMBIA	1	1	Chipata First Level Hospital	1	1	400	0	3	8	2	1	0	0	0	0	0	0	0	0	None	1	1	2	2	2	0	0	n/a	0	1	1	1	1	4	2	2	4	1	3	2	3	6
A765	2	23	1	1	2	1	ZAMBIA	1	1	Chipata First Level Hospital	1	0	n/a	0	2	6	2	1	0	0	0	0	0	0	0	0	None	1	1	1	2	2	0	0	n/a	0	1	1	1	1	4	2	2	4	1	3	2	3	3
A766	1	61	1	1	3	1	ZAMBIA	1	1	Chipata First Level Hospital	1	1	400	0	2	7	2	0	0	1	0	0	0	0	1	0	None	1	1	3	2	1	0	0	n/a	0	1	1	1	1	4	3	3	2	1	4	1	3	6
A767	1	39	3	1	3	1	ZAMBIA	1	1	Chipata First Level Hospital	1	1	400	0	2	7	2	0	0	1	0	0	0	0	1	0	None	1	1	3	3	2	1	0	n/a	1	1	1	1	1	4	4	2	4	1	3	2	3	6
A768	2	31	1	1	3	1	ZAMBIA	1	1	Chipata First Level Hospital	1	0	n/a	0	2	8	1	1	0	0	0	0	0	0	0	0	None	2	1	1	1	1	0	0	n/a	1	1	1	1	1	4	2	2	4	1	3	2	3	6
A769	1	51	4	1	2	1	ZAMBIA	1	1	Chipata First Level Hospital	1	1	400	0	2	4	2	1	1	0	0	0	0	0	0	1	Stroke	1	1	1	2	2	0	0	n/a	1	1	1	1	1	4	2	2	4	0	n/a	n/a	n/a
A770	1	69	4	1	2	1	ZAMBIA	1	1	Chipata First Level Hospital	1	1	200	0	1	5	2	1	0	0	0	0	0	0	0	0	Stroke	2	1	2	2	2	1	0	n/a	0	1	1	1	1	4	4	2	4	1	3	2	3	6
A771	1	62	4	1	3	1	ZAMBIA	1	1	Chipata First Level Hospital	1	1	400	0	1	8	2	1	1	0	0	0	0	0	0	0	None	1	1	2	1	1	0	0	n/a	1	1	1	1	1	4	1	2	4	1	3	2	3	1
A772	2	46	4	1	3	1	ZAMBIA	1	1	Chipata First Level Hospital	1	0	n/a	0	2	11	2	0	0	0	1	0	0	0	0	0	None	1	1	2	4	2	0	0	n/a	0	1	1	1	1	4	4	2	4	1	3	1	3	6
A773	1	43	3	1	3	1	ZAMBIA	1	1	Chipata First Level Hospital	1	0	n/a	0	2	9	2	0	0	0	1	0	0	0	0	0	None	1	1	1	1	1	0	0	n/a	0	1	1	1	1	4	2	2	4	0	n/a	n/a	n/a
A774	1	44	4	1	3	2	ZAMBIA	1	1	Chipata First Level Hospital	1	0	n/a	400	2	4	1	1	0	0	0	0	0	0	0	0	None	2	1	2	2	2	0	0	n/a	0	1	1	1	1	4	2	2	4	1	3	2	2	6
A775	2	62	2	1	2	2	ZAMBIA	1	1	Chipata First Level Hospital	1	1	400	150	3	5	1	1	0	0	0	0	0	0	0	0	None	1	1	2	2	2	1	0	n/a	1	1	1	1	1	4	3	1	4	0	n/a	n/a	n/a
A776	2	67	2	1	4	1	ZAMBIA	1	1	Chipata First Level Hospital	1	0	n/a	0	3	6	2	0	0	0	1	0	0	0	0	0	None	2	1	1	1	1	1	0	n/a	1	1	1	1	1	4	1	2	2	0	n/a	n/a	n/a
A777	1	67	4	1	2	1	ZAMBIA	1	1	Chipata First Level Hospital	1	1	400	0	2	5	2	1	1	0	0	0	0	0	0	0	Hand was amputatated	1	1	1	1	1	0	0	n/a	0	1	1	1	1	5	4	2	4	0	n/a	n/a	n/a
A778	1	64	4	1	1	1	ZAMBIA	1	1	Chingwele	1	1	400	0	3	6	2	1	1	0	0	0	0	0	0	1	Go, stroke on the leg and the hand	1	1	1	1	1	0	0	n/a	1	1	1	1	1	4	4	2	4	1	3	2	3	6
A779	2	73	2	1	3	1	ZAMBIA	1	1	Chipata First Level Hospital	1	1	400	0	3	5	2	1	0	0	1	0	0	0	0	0	n/a	1	1	1	3	2	0	0	n/a	0	1	1	1	1	4	4	2	4	1	3	2	3	6
A780	2	20	1	1	3	1	ZAMBIA	1	1	Chipata First Level Hospital	1	1	400	0	2	3	1	1	1	0	0	1	1	1	0	1	Fetting, mute, paralysed	1	1	1	1	1	0	0	n/a	0	1	1	1	1	4	4	2	4	1	3	2	3	7
A781	1	32	1	1	2	1	ZAMBIA	1	1	Matero First Level Hospital	1	1	400	0	3	3	2	1	0	0	0	0	0	0	0	0	Both legs are crippled	1	1	1	1	1	0	0	n/a	1	1	1	1	1	3	3	2	4	0	n/a	n/a	n/a
A782	1	85	4	1	6	1	ZAMBIA	1	1	Chipata First Level Hospital	1	1	200	0	2	5	2	1	0	0	0	1	1	0	0	1	Suger, bp, paralysis of the leg	2	1	1	1	1	0	0	n/a	0	1	1	1	1	4	4	2	4	0	n/a	n/a	n/a
A783	1	38	1	1	2	1	ZAMBIA	1	1	Matero First Level Hospital	1	0	n/a	0	1	3	2	1	1	0	0	0	0	0	0	1	One leg is broken (bone) due to the accident she was in	2	1	1	1	1	0	1	1	1	1	1	1	1	4	4	2	4	1	4	2	2	7
A784	1	24	2	1	1	1	ZAMBIA	1	1	Chipata First Level Hospital	1	1	400	0	2	9	2	0	0	0	0	0	0	1	1	1	Fetting causing memory loss and bp,	1	1	1	1	1	0	0	n/a	1	1	1	1	1	4	4	2	4	1	3	2	3	6
A785	2	32	2	1	3	1	ZAMBIA	1	1	Chipata First Level Hospital	1	0	n/a	0	3	6	2	1	0	0	0	0	0	0	0	1	Paralysis of the hand and the leg	2	1	1	1	1	0	0	n/a	1	1	1	1	1	4	4	2	4	1	4	2	3	6
A786	1	44	1	1	5	1	ZAMBIA	1	1	Matero First Level Hospital	1	0	n/a	0	2	7	2	0	1	0	0	0	0	1	1	1	Mentally ill	1	1	3	3	3	0	0	n/a	0	1	1	1	1	4	4	2	4	0	n/a	n/a	n/a
A787	1	59	2	1	2	2	ZAMBIA	1	1	Chingwele	1	1	400	20	3	4	1	1	0	0	0	0	0	0	0	1	Lame both legs and the hand	1	1	1	1	3	0	0	n/a	1	0	2	0	n/a	4	3	2	4	0	n/a	n/a	n/a
A788	2	41	2	1	1	1	ZAMBIA	1	1	Chipata First Level Hospital	1	1	400	0	4	5	2	1	1	0	0	0	0	0	0	0	The hand and the leg not working well due to an accident	1	1	1	1	1	1	1	2	1	1	1	1	1	4	5	2	4	1	3	2	2	7
A789	2	28	1	1	2	1	ZAMBIA	1	1	Chipata First Level Hospital	1	0	n/a	0	3	4	2	1	0	0	0	0	0	0	0	1	Crippled both legs	1	1	2	2	1	0	0	n/a	1	1	1	1	1	3	4	2	4	1	3	1	1	6
A790	2	24	1	1	2	1	ZAMBIA	1	1	Chipata First Level Hospital	1	0	n/a	0	3	6	1	1	1	0	0	0	0	0	0	0	The leg and the hand is not in good condition	1	1	1	3	1	0	0	n/a	1	1	1	1	1	4	4	2	4	1	4	2	3
A791	2	18	1	1	5	1	ZAMBIA	1	1	Chipata First Level Hospital	1	1	400	0	2	3	2	0	0	0	0	1	1	1	0	1	n/a	1	1	1	3	3	0	0	n/a	1	1	1	1	1	4	4	2	4	0	n/a	n/a	n/a
A792	2	50	4	1	3	2	ZAMBIA	1	1	Chipata First Level Hospital	1	1	200	200	2	4	2	1	0	0	0	0	0	0	0	0	Legs don't function well	2	1	2	1	1	0	0	n/a	1	1	1	1	1	4	4	2	4	1	3	2	3	6
A793	2	28	1	1	8	1	ZAMBIA	1	1	Matero First Level Hospital	1	1	0	0	3	3	1	0	0	0	1	0	0	0	1	0	n/a	2	1	1	1	1	0	0	n/a	1	1	1	1	1	3	4	2	4	1	3	2	3	6
A794	1	40	2	1	4	2	ZAMBIA	1	1	Matero First Level Hospital	1	0	n/a	250	2	5	2	1	0	0	0	0	0	0	0	0	The leg not working well and has a sore in the hip	2	1	2	3	1	1	1	3	1	1	1	1	1	4	4	2	4	1	3	2	2	6
A795	2	42	1	2	n/a	1	ZAMBIA	1	1	Chipata First Level Hospital	1	0	n/a	0	1	8	1	1	0	0	0	0	0	0	0	0	Crippled both hands and the legs	2	1	1	3	3	0	0	n/a	0	0	0	1	1	4	4	2	4	0	n/a	n/a	n/a
A796	2	30	1	1	3	1	ZAMBIA	1	1	Chipata First Level Hospital	1	0	n/a	0	3	11	2	0	0	0	0	0	0	1	1	1	Mentally ill	1	1	1	1	1	0	0	n/a	1	1	1	1	1	3	4	2	4	1	3	1	3	6
A797	2	39	1	1	5	1	ZAMBIA	1	1	Chipata First Level Hospital	1	0	n/a	0	1	4	1	1	0	1	1	0	0	1	1	0	n/a	2	1	1	1	1	0	0	n/a	0	0	2	0	n/a	4	2	2	4	0	n/a	n/a	n/a
A798	2	43	1	1	5	1	ZAMBIA	1	1	Chipata First Level Hospital	1	0	n/a	0	2	1	2	0	0	1	0	0	0	1	1	0	None	1	1	1	1	1	0	0	n/a	0	1	1	1	1	4	1	2	4	0	n/a	n/a	n/a
A799	2	29	1	1	3	1	ZAMBIA	1	1	Chipata First Level Hospital	1	0	n/a	0	2	4	1	0	0	1	0	0	0	1	0	0	Fitting	2	1	1	1	1	0	0	n/a	0	1	1	1	1	4	2	2	4	1	3	1	2	6
A800	2	40	1	1	11	1	ZAMBIA	1	1	Chipata First Level Hospital	1	0	n/a	0	3	7	2	0	0	1	0	0	0	0	1	0	None	1	1	2	1	1	0	0	n/a	0	1	1	1	1	4	3	2	4	1	3	1	2	6
A801	1	67	2	1	2	1	ZAMBIA	1	1	Chipata First Level Hospital	1	0	n/a	0	2	4	2	1	0	0	0	0	0	0	0	0	None	2	1	1	1	1	0	0	n/a	0	1	1	1	1	4	4	2	4	1	3	2	3	6
A802	2	72	2	1	3	1	ZAMBIA	1	1	Chipata First Level Hospital	1	1	200	0	1	5	2	1	0	0	0	0	0	0	0	0	None	2	1	2	2	1	1	0	n/a	1	1	1	1	1	4	2	2	4	1	3	2	2	6
A803	2	80	2	1	3	1	ZAMBIA	1	1	Chipata First Level Hospital	1	1	400	0	2	3	2	1	1	0	1	0	0	0	0	0	None	2	1	1	1	1	0	0	n/a	1	1	1	1	1	4	2	2	3	0	n/a	n/a	n/a
A804	2	40	1	1	3	1	ZAMBIA	1	1	Chipata First Level Hospital	1	0	n/a	50	1	11	2	1	0	0	0	0	0	0	0	0	Heart condition	2	1	1	2	1	0	0	n/a	1	1	1	1	1	4	2	2	4	1	3	2	2	6
A805	1	37	3	1	3	1	ZAMBIA	1	1	Chipata First Level Hospital	1	0	n/a	0	2	6	2	1	0	0	0	0	1	0	0	0	n/a	1	1	1	1	1	1	0	n/a	1	1	1	1	1	4	2	2	4	0	n/a	n/a	n/a
A806	1	27	2	1	7	1	ZAMBIA	1	1	Chipata First Level Hospital	1	0	n/a	0	4	8	2	1	1	0	0	0	0	0	0	0	Crippled both legs due to paralysis	1	1	1	1	1	1	0	n/a	1	1	1	1	1	4	4	2	4	1	3	2	1	6
A807	2	26	1	1	2	1	ZAMBIA	1	1	Chipata First Level Hospital	1	0	n/a	0	3	3	2	1	0	0	0	1	1	0	0	0	None	1	1	2	2	2	0	0	n/a	0	1	1	1	1	4	3	2	4	0	n/a	n/a	n/a
A808	2	21	2	1	2	1	ZAMBIA	1	1	Chipata First Level Hospital	1	1	200	0	2	5	2	0	0	0	0	1	1	0	0	1	n/a	2	1	1	1	1	0	0	n/a	1	1	1	1	1	3	3	2	4	1	3	2	1	1
A809	1	83	4	1	4	1	ZAMBIA	1	1	Chipata First Level Hospital	1	0	n/a	0	2	7	2	1	1	0	0	0	0	0	0	0	None	1	1	1	1	1	0	0	n/a	1	1	1	1	1	4	2	2	2	1	3	2	2	6
A810	2	66	4	1	3	1	ZAMBIA	1	1	Chipata First Level Hospital	1	0	n/a	0	2	3	2	1	0	0	0	0	0	0	0	0	None	1	1	1	1	1	0	0	n/a	1	1	1	1	1	4	2	2	4	1	3	2	3	6
A811	1	42	2	1	2	1	ZAMBIA	1	1	Chimwemwe Health Post	1	0	n/a	0	3	5	2	1	0	0	0	0	0	0	0	0	None	2	1	2	1	1	1	0	n/a	1	1	1	1	1	4	1	2	2	1	3	2	3	6
A812	1	18	1	1	3	1	ZAMBIA	1	1	Chipata First Level Hospital	1	0	n/a	0	3	8	2	0	0	0	0	1	1	0	0	0	n/a	2	1	1	1	1	0	0	n/a	1	1	1	1	1	4	3	2	4	1	3	2	1	6
A813	1	66	4	1	3	1	ZAMBIA	1	1	Chipata First Level Hospital	1	1	400	0	2	4	2	1	1	0	1	0	0	0	0	0	None	1	1	2	1	1	1	0	n/a	1	1	1	1	1	4	3	2	4	0	n/a	n/a	n/a
A814	1	28	1	1	1	1	ZAMBIA	1	1	Chipata First Level Hospital	1	1	400	0	3	6	1	0	0	0	0	1	1	0	0	0	n/a	1	1	1	2	1	0	0	n/a	1	1	1	1	1	4	4	2	4	1	3	2	1	2
A815	1	57	4	1	3	1	ZAMBIA	1	1	Chipata First Level Hospital	1	0	n/a	0	2	9	2	1	0	0	0	0	1	0	0	0	n/a	2	1	1	1	1	0	0	n/a	1	1	1	1	1	4	2	2	4	0	n/a	n/a	n/a
A816	2	51	2	1	2	2	ZAMBIA	1	1	Chipata First Level Hospital	1	0	n/a	0	3	10	2	1	0	0	1	0	0	0	0	0	One leg was amputatated	2	1	2	3	3	0	0	n/a	1	1	1	1	1	4	4	2	4	1	3	2	2	6
A817	1	60	2	1	3	1	ZAMBIA	1	1	Matero First Level Hospital	1	0	n/a	0	2	5	2	1	1	0	1	0	0	0	0	1	Low BP memory loss sometime	1	1	2	3	3	0	0	n/a	1	1	1	1	1	4	4	2	4	1	3	2	3	6
A818	1	72	4	1	3	1	ZAMBIA	1	1	Chipata First Level Hospital	1	1	200	0	2	5	2	1	1	0	0	0	0	0	0	0	None	2	1	1	1	1	1	0	n/a	1	1	1	1	1	4	3	2	4	1	3	2	3	6
A819	1	63	3	1	3	1	ZAMBIA	1	1	Chipata First Level Hospital	1	1	200	0	2	6	2	1	0	0	0	1	1	0	0	1	Bp, one hand is not working	2	1	2	1	1	0	0	n/a	1	1	1	1	1	4	4	2	4	1	3	2	3	6
A820	1	42	2	1	2	2	ZAMBIA	1	1	Chipata First Level Hospital	1	1	400	50	2	7	2	1	0	0	0	0	0	0	0	1	Suger, bp	1	1	1	2	1	0	0	n/a	1	1	1	1	1	4	4	2	4	0	n/a	n/a	n/a
A821	1	76	4	1	3	1	ZAMBIA	1	1	Chipata First Level Hospital	1	0	n/a	0	2	7	2	1	1	0	1	0	0	0	0	0	One leg does not work well	2	1	1	3	1	0	0	n/a	1	1	1	1	1	4	4	2	4	1	3	1	3	6
A822	2	46	2	1	7	1	ZAMBIA	1	1	Chipata First Level Hospital	1	0	n/a	0	3	4	2	1	1	0	0	0	0	0	0	0	Crippled both legs	1	1	1	3	1	0	0	n/a	1	1	1	1	1	3	4	2	4	1	3	2	3	6
A823	1	32	1	1	3	1	ZAMBIA	1	1	Chipata First Level Hospital	1	1	200	0	2	5	1	1	1	0	0	1	1	0	1	1	Fetting, HIV, TB and one leg and one hand doesn't function well	2	1	1	2	1	0	0	n/a	0	1	1	1	1	3	4	2	4	1	3	1	2	6
A824	2	73	2	1	2	1	ZAMBIA	1	1	Chipata First Level Hospital	1	0	n/a	0	3	8	2	1	0	0	1	0	0	0	0	1	Both legs don't function well on the joins	2	1	1	2	1	0	0	n/a	1	1	1	1	1	4	4	2	4	1	3	2	1	6
A825	2	73	2	1	2	1	ZAMBIA	1	1	Chipata First Level Hospital	1	1	200	0	3	10	2	1	0	0	1	0	0	0	0	0	Legs , bp	2	1	1	1	1	0	0	n/a	1	1	1	1	1	4	4	2	4	1	3	2	1	6
A826	2	45	3	1	3	1	ZAMBIA	1	1	Chipata First Level Hospital	1	0	n/a	0	2	3	2	1	1	0	1	0	0	0	0	0	n/a	1	1	1	1	1	0	0	n/a	1	1	1	1	1	4	4	2	4	1	3	1	3	6
A827	1	75	4	1	3	1	ZAMBIA	1	1	Chipata First Level Hospital	1	0	n/a	0	2	8	2	1	1	0	0	0	0	0	0	1	Legs gets swollen sometimes, bp	2	1	1	1	1	0	0	n/a	1	1	1	1	1	3	4	2	4	1	3	1	1	6
A828	2	58	4	1	2	1	ZAMBIA	1	1	Chipata First Level Hospital	1	1	200	0	1	6	2	1	0	0	1	1	1	0	0	0	n/a	2	1	1	1	1	0	0	n/a	0	1	1	1	1	4	3	3	4	0	n/a	n/a	n/a
A829	1	33	1	1	5	1	ZAMBIA	1	1	Chipata First Level Hospital	1	0	n/a	0	2	6	1	0	0	0	0	1	1	1	0	0	n/a	2	1	1	1	1	0	0	n/a	1	1	1	1	1	5	5	2	1	1	3	2	3
A830	1	80	4	1	1	1	ZAMBIA	1	1	Chipata First Level Hospital	1	0	n/a	0	2	6	2	1	1	0	0	1	1	0	0	0	Both legs are paralysed	1	1	1	1	1	0	0	n/a	1	1	1	1	1	4	4	2	4	0	n/a	n/a	n/a
A831	2	26	1	1	1	1	ZAMBIA	1	1	Chipata First Level Hospital	1	1	200	0	2	6	2	0	0	0	0	0	0	1	1	0	n/a	2	1	1	1	1	0	0	n/a	0	1	1	1	1	3	4	2	4	0	n/a	n/a	n/a
A832	2	47	2	1	3	2	ZAMBIA	1	1	Chingwele	1	1	400	200	3	4	1	1	0	0	0	0	0	0	0	0	None	1	1	2	2	2	1	0	n/a	1	1	1	1	1	4	3	2	4	1	3	2	2	6
A833	2	66	4	1	3	1	ZAMBIA	1	1	Universty Teaching Hospital - Adult	1	0	n/a	0	3	7	2	1	0	0	0	0	0	0	0	0	None	2	1	2	1	1	1	0	n/a	1	1	1	1	1	4	3	2	4	0	n/a	n/a	n/a
A834	2	63	1	1	6	1	ZAMBIA	1	1	Matero First Level Hospital	1	0	n/a	0	2	9	1	1	1	1	0	1	1	1	0	0	n/a	1	1	1	1	1	0	0	n/a	0	1	1	1	1	5	2	2	4	1	3	1	3	6
A835	2	72	2	1	1	1	ZAMBIA	1	1	Chunga Sub-Centre Health Post	1	1	400	0	3	5	2	1	0	0	0	0	0	0	0	0	None	1	1	1	1	1	0	0	n/a	1	1	1	1	1	4	3	2	4	0	n/a	n/a	n/a
A836	2	79	2	1	6	1	ZAMBIA	1	1	Matero First Level Hospital	1	1	400	0	4	8	1	1	0	0	0	0	1	0	0	0	n/a	1	1	1	2	2	0	0	n/a	0	0	0	1	1	4	2	2	4	0	n/a	n/a	n/a
A837	1	21	4	1	6	1	ZAMBIA	1	1	Matero First Level Hospital	1	0	n/a	0	3	6	2	1	0	0	0	0	0	0	0	0	None	1	1	1	1	1	0	0	n/a	1	1	1	1	1	4	3	2	4	1	3	2	3	6
A838	2	27	1	1	3	1	ZAMBIA	1	1	Matero First Level Hospital	1	1	400	0	2	5	2	1	0	0	0	0	0	0	0	0	Stroke	1	1	1	1	1	0	0	n/a	0	1	1	1	1	4	2	2	4	0	n/a	n/a	n/a
A839	2	78	4	1	5	1	ZAMBIA	1	1	Matero First Level Hospital	1	1	200	0	3	6	2	1	0	0	0	1	1	0	0	0	None	2	1	2	2	2	1	0	n/a	0	1	1	1	1	4	2	2	4	1	3	2	1	6
A840	1	62	4	1	6	1	ZAMBIA	1	1	Matero First Level Hospital	1	0	n/a	0	2	7	2	1	0	0	0	0	0	0	0	0	Stroke	1	1	2	2	2	1	0	n/a	0	1	1	1	1	4	3	2	2	0	n/a	n/a	n/a
A841	1	73	4	1	4	1	ZAMBIA	1	1	Matero First Level Hospital	1	0	n/a	0	1	9	2	1	0	0	0	0	0	0	0	0	Stroke	1	1	1	1	1	1	0	n/a	0	1	1	1	1	4	2	2	4	0	n/a	n/a	n/a
A842	1	80	4	1	3	1	ZAMBIA	1	1	Matero First Level Hospital	1	1	200	0	2	6	2	1	1	0	0	0	0	0	0	0	None	2	1	1	1	1	0	0	n/a	1	1	1	1	1	4	2	2	4	1	3	2	3	6
A843	2	41	2	1	3	1	ZAMBIA	1	1	Matero First Level Hospital	1	0	n/a	0	2	9	2	1	0	0	0	0	1	0	0	0	n/a	1	1	2	1	1	0	0	n/a	1	1	1	1	1	4	3	2	4	0	n/a	n/a	n/a
A844	1	23	1	1	5	1	ZAMBIA	1	1	Matero First Level Hospital	1	0	n/a	0	3	7	2	1	0	0	0	0	0	0	0	0	None	2	1	2	2	2	1	0	n/a	1	1	1	1	1	4	4	2	4	1	3	2	3	6
A845	2	30	1	1	3	1	ZAMBIA	1	1	Chunga Sub-Centre Health Post	1	0	n/a	0	3	5	2	1	0	0	0	0	0	0	0	1	Stroke	1	1	1	1	1	0	0	n/a	1	1	1	1	1	4	2	2	2	0	n/a	n/a	n/a
A846	1	76	4	1	3	1	ZAMBIA	1	1	Matero First Level Hospital	1	1	200	0	1	3	2	1	0	0	0	0	0	0	0	0	None	2	1	2	2	1	0	0	n/a	0	1	1	1	1	4	2	2	4	0	n/a	n/a	n/a
A847	1	62	2	1	2	1	ZAMBIA	1	1	Matero First Level Hospital	1	1	200	0	2	8	2	1	1	0	1	0	0	0	0	1	Bp, she limps one leg is not in good shape	2	1	1	1	1	0	0	n/a	1	1	1	1	1	4	4	2	4	1	3	1	3	6
A848	1	26	1	1	2	1	ZAMBIA	1	1	Matero First Level Hospital	1	0	n/a	0	2	6	2	0	0	0	0	0	0	1	1	0	Fetting	2	1	1	1	3	0	0	n/a	0	1	1	1	1	4	3	2	4	0	n/a	n/a	n/a
A849	2	59	2	1	5	1	ZAMBIA	1	1	Matero First Level Hospital	1	1	400	0	3	5	2	1	0	0	1	0	0	0	0	0	n/a	1	1	1	1	1	0	0	n/a	1	1	1	1	1	3	4	2	4	1	3	2	1	6
A850	2	43	3	1	6	2	ZAMBIA	1	1	Matero First Level Hospital	1	1	400	900	2	6	2	1	1	0	0	0	0	0	0	1	Crippled both legs	1	1	1	1	1	0	0	n/a	1	1	1	1	1	4	4	2	4	1	3	2	3	6
A851	1	33	1	1	2	1	ZAMBIA	1	1	Matero First Level Hospital	1	1	400	0	4	4	2	1	0	0	0	0	0	0	0	0	One leg has a sore and it removes pass	1	1	1	1	1	0	0	n/a	0	1	1	1	1	4	4	2	4	1	3	1	1	1
A852	1	63	2	1	2	1	ZAMBIA	1	1	Matero First Level Hospital	1	1	400	0	2	3	2	1	1	0	1	0	0	1	0	0	Bp , leg and he hand	1	1	1	1	1	0	0	n/a	1	1	1	1	1	4	4	2	4	1	3	2	1	6
A853	2	43	1	1	5	1	ZAMBIA	1	1	Matero First Level Hospital	1	0	n/a	0	1	5	2	0	0	0	0	0	0	1	1	0	Fetting	1	1	1	1	1	0	0	n/a	0	1	1	1	1	3	4	2	4	0	n/a	n/a	n/a
A854	1	29	1	1	5	1	ZAMBIA	1	1	Matero First Level Hospital	1	1	400	0	2	7	2	0	0	0	0	0	0	1	1	0	n/a	1	1	1	3	1	0	0	n/a	0	1	1	1	1	3	4	2	5	0	n/a	n/a	n/a
A855	2	30	1	1	5	1	ZAMBIA	1	1	Matero First Level Hospital	1	0	n/a	0	4	5	2	0	0	0	0	0	0	1	1	0	n/a	2	1	1	1	1	0	0	n/a	1	1	1	1	1	4	4	2	4	0	n/a	n/a	n/a
A856	1	76	4	1	3	1	ZAMBIA	1	1	Matero First Level Hospital	1	1	200	0	3	1	2	1	0	0	0	0	0	0	0	1	Bp, both legs pains	2	1	1	1	1	0	0	n/a	1	1	1	1	1	3	4	2	4	1	3	1	1	2
A857	2	46	1	1	5	1	ZAMBIA	1	1	Matero First Level Hospital	1	0	n/a	0	2	3	2	1	0	0	0	0	0	1	1	0	Both legs are crippled	1	1	1	1	1	0	0	n/a	0	1	1	1	1	4	4	2	4	0	n/a	n/a	n/a
A858	2	44	2	1	3	1	ZAMBIA	1	1	Matero First Level Hospital	1	1	400	0	3	5	2	1	0	0	0	0	0	0	0	0	One leg paralysed due to the vaccine he was vaccinated when still a baby	1	1	1	2	3	0	0	n/a	0	0	2	1	1	3	3	2	4	0	n/a	n/a	n/a
A859	2	48	1	1	2	1	ZAMBIA	1	1	Matero First Level Hospital	1	1	400	0	3	3	2	1	0	0	1	0	0	0	0	0	n/a	1	1	1	1	1	1	0	n/a	1	1	1	1	1	4	4	2	4	0	n/a	n/a	n/a
A860	2	51	1	1	10	1	ZAMBIA	1	1	Matero First Level Hospital	1	0	n/a	0	2	6	2	1	1	0	0	0	0	0	0	0	Crippled due to paralysis	1	1	1	1	1	0	0	n/a	0	1	1	1	1	3	4	2	2	0	n/a	n/a	n/a
A861	1	23	1	1	2	1	ZAMBIA	1	1	Matero First Level Hospital	1	0	n/a	0	3	6	2	1	1	0	0	0	0	0	0	0	n/a	2	1	1	2	1	0	0	n/a	0	1	1	1	1	3	4	2	4	0	n/a	n/a	n/a
A862	2	34	1	1	5	1	ZAMBIA	1	1	Matero First Level Hospital	1	0	n/a	0	2	8	2	0	0	0	0	1	1	1	1	0	n/a	1	1	2	1	1	0	0	n/a	1	1	1	0	n/a	3	4	2	4	0	n/a	n/a	n/a
A863	1	33	1	1	6	1	ZAMBIA	1	1	Matero First Level Hospital	1	0	n/a	0	2	4	2	1	0	0	0	0	0	1	1	1	Can't walk properly	1	0	2	1	1	0	0	n/a	1	1	1	1	1	4	3	2	4	0	n/a	n/a	n/a
A864	2	68	2	1	1	1	ZAMBIA	1	1	Matero First Level Hospital	1	1	400	0	3	8	1	1	1	0	0	0	0	0	0	1	Suger, bp both legs doesn't work	1	1	2	2	1	0	0	n/a	1	1	1	1	1	4	4	2	4	1	3	2	3	6
A865	2	64	1	1	3	1	ZAMBIA	1	1	Matero First Level Hospital	1	0	n/a	0	1	6	1	0	0	0	0	1	1	1	1	0	n/a	1	1	1	1	1	0	0	n/a	1	1	1	1	1	3	4	2	4	1	3	1	3	6
A866	1	34	1	1	3	1	ZAMBIA	1	1	Matero First Level Hospital	1	0	n/a	0	3	1	2	1	0	0	0	0	0	1	1	0	n/a	2	1	1	1	1	0	0	n/a	1	1	1	1	1	3	4	2	4	1	3	1	3	6
A867	1	65	2	1	3	1	ZAMBIA	1	1	Matero First Level Hospital	1	0	n/a	0	2	6	2	1	1	0	0	0	0	0	0	0	One leg is disabled	1	1	1	1	2	0	0	n/a	1	1	1	1	1	4	5	1	4	1	3	1	3	6
A868	1	23	1	1	2	1	ZAMBIA	1	1	Matero First Level Hospital	1	1	400	0	2	5	1	1	0	0	1	0	0	1	0	0	n/a	1	1	1	1	1	0	0	n/a	1	1	1	1	1	4	4	2	4	1	3	1	3	6
A869	2	28	1	1	3	1	ZAMBIA	1	1	Matero First Level Hospital	1	1	400	0	3	6	2	1	0	0	0	0	0	0	0	1	Leg and the hand disabled, fetting	1	1	1	1	1	0	0	n/a	0	0	1	1	1	n/a	4	2	4	0	n/a	n/a	n/a
A870	2	38	1	1	4	1	ZAMBIA	1	1	Matero First Level Hospital	1	0	n/a	0	2	4	2	1	0	0	0	0	0	1	1	1	Tb, hand is paralysed	1	1	1	1	1	0	0	n/a	1	1	1	1	1	4	4	3	4	1	3	1	1	6
A871	1	77	4	1	3	1	ZAMBIA	1	1	Matero First Level Hospital	1	1	200	0	2	5	2	1	1	0	1	0	0	0	0	1	Bp, legs don't function well due stroke	2	1	1	1	1	0	0	n/a	1	1	1	1	1	4	4	2	4	1	3	2	3	2
A872	2	48	3	1	2	1	ZAMBIA	1	1	Matero First Level Hospital	1	0	n/a	0	2	1	2	1	0	0	0	0	0	0	0	0	One leg is Amputatated	1	1	1	1	1	0	0	n/a	1	1	1	1	1	4	4	2	4	1	3	2	3	6
A873	1	54	1	1	7	1	ZAMBIA	1	1	Matero First Level Hospital	1	0	n/a	0	1	5	1	1	0	0	1	0	0	1	1	0	n/a	1	1	1	1	1	0	0	n/a	1	1	1	1	1	4	4	2	4	0	n/a	n/a	n/a
A874	1	64	4	1	2	1	ZAMBIA	1	1	Matero First Level Hospital	1	1	200	0	1	11	2	1	1	0	0	0	0	0	0	1	Paralysis of the hand and the leg due to stroke	2	1	1	1	1	0	0	n/a	1	1	1	1	1	4	4	2	4	1	3	2	3	5
A875	2	50	1	1	3	1	ZAMBIA	1	1	Medaid HealthCare Limited	1	0	n/a	0	2	6	1	1	1	0	0	1	1	1	0	1	Fetting	1	1	1	1	1	0	0	n/a	1	1	1	1	1	4	4	2	4	0	n/a	n/a	n/a
A876	2	40	1	1	3	1	ZAMBIA	1	1	Matero First Level Hospital	1	0	n/a	0	2	7	1	0	0	0	0	0	0	1	1	0	n/a	1	1	1	1	1	0	0	n/a	1	1	1	1	1	4	4	2	4	1	3	1	3	6
A877	1	29	1	1	3	1	ZAMBIA	1	1	Matero First Level Hospital	1	0	n/a	0	2	6	2	1	1	0	0	0	0	0	0	1	n/a	1	1	1	1	1	0	0	n/a	1	1	1	1	1	4	4	2	4	0	n/a	n/a	n/a
A878	1	67	1	1	4	1	ZAMBIA	1	1	Matero First Level Hospital	1	0	n/a	0	1	3	2	1	0	0	0	0	0	0	0	1	n/a	1	1	1	1	1	0	0	n/a	1	1	1	1	1	4	4	2	4	0	n/a	n/a	n/a
A879	1	74	2	1	9	1	ZAMBIA	1	1	Matero First Level Hospital	1	0	n/a	0	2	6	2	1	1	0	0	0	0	0	0	0	Stroke	1	1	1	1	1	0	0	n/a	0	1	1	1	1	4	2	2	4	0	n/a	n/a	n/a
A880	2	79	2	1	4	1	ZAMBIA	1	1	Matero First Level Hospital	1	1	400	0	2	7	2	1	0	0	0	1	1	0	0	0	None	1	1	1	1	1	0	0	n/a	0	0	2	1	1	4	3	4	4	0	n/a	n/a	n/a
A881	1	75	4	1	3	1	ZAMBIA	1	1	Matero First Level Hospital	1	1	200	0	1	11	2	1	0	0	0	0	0	0	0	0	None	2	1	1	1	1	0	0	n/a	1	1	1	1	1	4	2	2	4	0	n/a	n/a	n/a
A882	2	18	1	1	2	1	ZAMBIA	1	1	Matero First Level Hospital	1	1	400	0	1	7	1	1	1	1	0	0	1	1	1	0	n/a	1	0	1	1	1	n/a	0	n/a	0	n/a	n/a	n/a	n/a	n/a	n/a	n/a	n/a	0	n/a	n/a	n/a
A883	2	47	4	1	2	2	ZAMBIA	1	1	Matero First Level Hospital	1	1	400	200	2	4	2	1	0	0	0	0	0	0	0	0	None	1	1	1	1	1	1	0	n/a	1	1	1	1	1	4	2	2	4	1	3	2	3	6
A884	2	55	2	1	2	1	ZAMBIA	1	1	Matero First Level Hospital	1	0	n/a	0	1	8	2	1	1	1	0	0	0	0	0	0	Stroke and speech	1	1	1	1	1	0	0	n/a	1	1	1	1	1	4	3	2	4	1	3	2	3	6
A885	1	31	2	1	3	1	ZAMBIA	1	1	Matero First Level Hospital	1	0	n/a	0	2	8	2	1	0	0	0	0	0	0	0	0	None	2	1	1	1	1	0	0	n/a	1	1	1	1	1	4	2	2	4	0	n/a	n/a	n/a
A886	1	62	4	1	2	1	ZAMBIA	1	1	Matero First Level Hospital	1	1	200	0	2	4	2	1	0	0	0	0	0	0	0	0	None	2	1	1	1	1	1	0	n/a	0	1	1	1	1	4	4	2	4	1	3	2	2	6
A887	2	19	1	1	2	1	ZAMBIA	1	1	Matero First Level Hospital	1	1	400	0	1	2	1	1	1	1	0	0	1	1	0	0	n/a	1	1	1	1	1	0	0	n/a	1	0	0	1	1	4	3	2	4	0	n/a	n/a	n/a
A888	1	74	4	1	3	1	ZAMBIA	1	1	Matero First Level Hospital	1	0	n/a	200	1	9	2	1	0	0	1	0	0	0	0	0	None	2	1	1	1	1	0	0	n/a	0	1	1	1	1	4	3	2	4	0	n/a	n/a	n/a
A889	1	28	2	1	4	1	ZAMBIA	1	1	Matero First Level Hospital	1	0	n/a	0	3	5	2	1	0	0	0	0	0	0	0	0	None	2	1	1	1	1	1	0	n/a	1	1	1	1	1	4	1	2	3	0	n/a	n/a	n/a
A890	2	74	4	1	3	1	ZAMBIA	1	1	Matero First Level Hospital	1	0	n/a	0	2	8	1	1	0	0	0	0	0	0	0	0	None	1	1	2	2	2	1	0	n/a	1	0	0	1	1	4	3	2	4	0	n/a	n/a	n/a
A891	2	43	1	1	5	1	ZAMBIA	1	1	Matero First Level Hospital	1	0	n/a	0	1	8	1	0	0	0	0	1	1	0	0	0	None	1	1	1	1	1	0	0	n/a	0	1	1	1	1	4	3	2	4	1	3	2	2	6
A892	2	75	4	1	3	1	ZAMBIA	1	1	Matero First Level Hospital	1	1	200	0	1	1	2	1	0	0	0	0	0	0	0	0	n/a	2	1	1	1	1	1	0	n/a	1	1	1	1	1	4	4	2	4	1	3	2	3	6
A893	2	24	1	1	2	2	ZAMBIA	1	1	Matero First Level Hospital	1	0	n/a	150	2	2	2	0	0	0	0	0	0	0	1	0	None	2	1	1	1	1	1	0	n/a	1	1	1	1	1	3	2	2	4	0	n/a	n/a	n/a
A894	2	51	3	1	1	1	ZAMBIA	1	1	Matero First Level Hospital	1	1	400	0	2	5	2	0	0	0	1	0	0	0	0	0	None	1	1	2	2	2	0	0	n/a	1	1	1	1	1	4	5	2	4	0	n/a	n/a	n/a
A895	1	18	1	1	2	1	ZAMBIA	1	1	Chawama First Level Hospital	1	1	400	0	1	6	2	1	1	1	0	0	1	0	0	1	n/a	1	0	1	1	1	0	0	n/a	1	1	1	1	1	4	2	2	3	1	3	1	2	6
A896	2	26	1	1	10	1	ZAMBIA	1	1	Chawama First Level Hospital	1	0	n/a	0	3	6	1	0	0	1	0	0	0	1	0	0	None	1	1	1	1	1	0	0	n/a	0	1	0	1	1	4	2	4	4	0	n/a	n/a	n/a
A897	1	22	1	1	4	1	ZAMBIA	1	1	Chawama First Level Hospital	1	0	n/a	0	3	8	1	1	0	0	0	0	0	0	0	0	Dwarfism	2	1	1	1	1	1	0	n/a	0	1	1	1	1	4	4	2	4	1	3	2	3	6
A898	1	19	1	1	2	1	ZAMBIA	1	1	Chawama First Level Hospital	1	0	n/a	0	3	6	2	0	1	0	0	0	0	0	0	0	Heart condition	2	1	1	1	1	0	0	n/a	0	1	1	1	1	4	3	2	4	1	3	1	2	3
A899	1	46	1	1	2	1	ZAMBIA	1	1	Chawama First Level Hospital	1	1	400	0	2	1	1	1	0	0	0	0	0	0	0	0	None	1	1	3	2	2	1	0	n/a	1	1	1	1	1	4	2	2	2	1	3	2	2	3
A900	1	19	1	1	1	1	ZAMBIA	1	1	Chawama First Level Hospital	1	1	400	0	2	8	2	1	0	1	0	0	0	1	0	1	Sickle cell	1	1	2	1	1	0	0	n/a	1	1	1	1	1	4	2	2	4	0	n/a	n/a	n/a
A901	1	60	4	1	1	1	ZAMBIA	1	1	Chawama First Level Hospital	1	0	n/a	0	3	6	2	1	0	0	0	0	0	0	0	0	None	1	1	2	2	2	1	0	n/a	0	1	1	1	1	4	3	2	2	1	4	2	3	1
A902	1	22	1	1	2	1	ZAMBIA	1	1	Chawama First Level Hospital	1	0	n/a	0	2	4	1	0	0	1	0	0	0	1	1	0	n/a	1	0	1	1	1	0	0	n/a	0	0	0	0	n/a	4	3	4	4	0	n/a	n/a	n/a
A903	1	18	1	1	1	1	ZAMBIA	1	1	Chawama First Level Hospital	1	0	n/a	0	2	8	1	0	0	0	0	1	1	0	0	0		1	1	1	1	1	0	0	n/a	0	0	0	1	1	4	3	2	3	0	n/a	n/a	n/a
A904	1	18	1	1	1	1	ZAMBIA	1	1	Chawama First Level Hospital	1	0	n/a	0	2	8	1	1	0	0	0	0	0	0	0	0	None	1	1	1	1	1	0	0	n/a	0	1	1	1	1	4	2	2	4	0	n/a	n/a	n/a
A905	1	54	3	1	2	1	ZAMBIA	1	1	Chawama First Level Hospital	1	1	400	0	2	6	2	1	0	0	0	0	0	0	0	1	Stroke	1	1	2	2	1	1	0	n/a	0	1	1	1	1	4	4	2	4	1	3	2	3	6
A906	1	20	1	1	2	1	ZAMBIA	1	1	Chawama First Level Hospital	1	0	n/a	0	2	5	1	0	0	1	0	1	1	0	0	0		1	1	2	2	2	1	1	1	1	1	1	1	1	4	1	2	4	1	3	2	3	3
A907	1	24	1	1	2	1	ZAMBIA	1	1	Chawama First Level Hospital	1	0	n/a	0	2	7	2	1	0	0	0	0	0	0	0	0	None	2	1	1	2	2	1	0	n/a	1	1	1	1	1	4	2	2	4	1	3	2	3	6
A908	2	55	2	1	7	1	ZAMBIA	1	1	Chawama First Level Hospital	1	0	n/a	0	2	5	2	1	1	0	0	0	0	0	0	0	Crippled both leg	1	1	1	1	1	0	0	n/a	1	1	1	1	1	4	4	2	4	1	4	2	3	6
A909	1	46	1	1	2	1	ZAMBIA	1	1	Chawama First Level Hospital	1	1	400	0	2	3	2	1	1	0	0	0	0	0	0	0	Crippled both legs	1	1	3	2	2	1	0	n/a	1	1	1	1	1	4	4	2	4	1	3	1	3	5
A910	1	38	1	1	2	1	ZAMBIA	1	1	Chawama First Level Hospital	1	1	400	0	4	4	2	1	0	0	0	0	0	0	0	1	Bp, one leg does not work well due to polio	1	1	1	1	1	0	0	n/a	1	1	1	1	1	4	4	2	4	1	3	2	1	6
A911	2	49	1	1	9	1	ZAMBIA	1	1	Chawama First Level Hospital	1	1	400	0	4	1	2	1	1	0	0	0	0	0	0	0	One leg is not in good condition he limps	1	1	1	1	1	0	0	n/a	1	1	1	1	1	4	4	2	4	1	3	2	1	6
A912	2	55	2	1	1	1	ZAMBIA	1	1	Chawama First Level Hospital	1	0	n/a	0	3	8	2	1	0	0	0	0	0	0	0	1	One leg amputated after an accident	1	1	1	1	1	1	0	n/a	1	1	1	1	1	4	4	2	4	1	3	2	1	6
A913	1	45	1	1	7	1	ZAMBIA	1	1	Chawama First Level Hospital	1	1	400	0	2	6	1	1	0	0	0	0	0	0	0	0	n/a	1	1	1	1	1	0	0	n/a	1	1	1	1	1	4	4	2	4	0	n/a	n/a	n/a
A914	1	23	1	1	11	1	ZAMBIA	1	1	Chawama First Level Hospital	1	0	n/a	0	3	10	1	1	0	0	1	0	0	0	0	0	Chest pains	1	1	1	1	1	0	0	n/a	1	1	1	1	1	4	4	2	4	0	n/a	n/a	n/a
A915	2	12	1	1	1	1	ZAMBIA	1	1	Chawama First Level Hospital	1	0	n/a	0	2	6	1	0	0	0	0	0	1	1	1	0		1	1	1	1	1	0	0	n/a	1	1	1	1	1	4	4	2	4	0	n/a	n/a	n/a
A916	1	47	4	1	5	1	ZAMBIA	1	1	Chawama First Level Hospital	1	0	n/a	0	2	2	2	1	1	0	0	0	0	0	0	1	Hand and the leg not working well due to stroke	2	1	1	1	1	0	0	n/a	0	1	1	1	1	4	3	2	4	0	n/a	n/a	n/a
A917	1	40	1	1	1	1	ZAMBIA	1	1	Chawama First Level Hospital	1	0	n/a	0	2	3	2	1	1	0	0	0	0	0	0	1	Bp, had polio so the hand and the leg was affected	1	1	1	1	1	0	0	n/a	1	1	1	1	1	n/a	4	2	4	1	3	1	3
A918	1	25	1	1	3	1	ZAMBIA	1	1	Chawama First Level Hospital	1	0	n/a	0	2	3	1	1	1	0	0	0	0	0	0	0	Leg can't walk	1	1	2	1	1	0	0	n/a	1	1	1	1	1	4	4	2	4	1	3	1	3	6
A919	1	42	1	1	5	2	ZAMBIA	1	1	Chawama First Level Hospital	1	1	400	500	3	4	2	1	0	0	0	0	0	0	0	0	None	1	1	1	2	2	1	0	n/a	1	1	1	1	1	4	2	2	4	1	3	2	3	4
A920	1	58	4	1	7	1	ZAMBIA	1	1	Chawama First Level Hospital	1	1	400	0	4	7	2	1	0	0	0	0	0	0	0	1	diabetes and both legs are crippled due to paralysis and polio	1	1	2	1	1	0	0	n/a	0	1	1	1	1	4	4	2	4	0	n/a	n/a	n/a
A921	1	36	1	1	2	1	ZAMBIA	1	1	Chawama First Level Hospital	1	0	n/a	0	1	7	1	1	1	0	0	1	1	0	0	0		1	1	1	1	1	0	0	n/a	1	1	1	1	1	4	3	2	4	1	3	1	3
A922	2	23	1	1	3	1	ZAMBIA	1	1	Chawama First Level Hospital	1	0	n/a	0	3	3	2	0	0	0	0	1	1	0	0	0		1	1	1	1	1	0	0	n/a	1	1	1	1	1	4	4	2	4	1	3	2	3	6
A923	1	29	2	1	1	1	ZAMBIA	1	1	Chawama First Level Hospital	1	1	400	0	2	5	2	1	0	0	0	0	0	0	0	0	Crippled both legs	1	1	1	1	1	0	0	n/a	1	1	1	1	1	4	4	2	4	1	3	2	1	6
A924	1	17	1	1	3	1	ZAMBIA	1	1	Chawama First Level Hospital	1	1	400	0	1	5	1	1	0	0	0	0	0	0	0	0	Crippled both legs	1	1	1	1	1	0	0	n/a	1	1	1	1	1	4	4	2	4	1	3	1	3	6
A925	1	22	1	1	2	1	ZAMBIA	1	1	Kuku Health Post	1	1	400	0	3	4	1	1	0	0	0	0	0	0	0	0	Disabilities of the leg	1	1	1	1	1	0	0	n/a	1	1	1	1	1	4	4	2	4	1	3	2	3	6
A926	1	19	1	1	6	1	ZAMBIA	1	1	Chawama First Level Hospital	1	0	n/a	0	1	4	1	0	0	0	1	0	0	0	0	0	n/a	1	1	1	1	1	0	0	n/a	1	1	1	1	1	4	4	2	4	0	n/a	n/a	n/a
A927	2	57	2	1	3	1	ZAMBIA	1	1	Chawama First Level Hospital	1	1	400	0	3	4	2	1	1	1	0	0	0	0	0	0	None	1	1	2	2	2	1	0	n/a	1	1	1	1	1	2	1	2	2	1	3	2	2	6
A928	1	22	1	1	2	1	ZAMBIA	1	1	Chawama First Level Hospital	1	0	n/a	0	3	4	1	1	0	1	0	0	0	0	0	0	None	1	1	1	1	1	0	0	n/a	1	1	1	1	1	4	4	2	4	1	3	2	3	6
A929	2	18	1	1	3	1	ZAMBIA	1	1	Chawama First Level Hospital	1	0	n/a	0	3	6	2	1	0	1	0	0	0	0	0	0	None	1	1	1	2	1	0	0	n/a	1	0	0	1	1	4	2	2	2	0	n/a	n/a	n/a
A930	1	28	1	1	2	1	ZAMBIA	1	1	Chawama First Level Hospital	1	1	400	0	2	14	2	1	0	0	0	0	0	0	0	0	None	1	1	1	1	1	0	0	n/a	0	1	1	1	1	4	4	2	2	1	3	2	3	3
A931	2	19	1	1	2	1	ZAMBIA	1	1	Chawama First Level Hospital	1	0	n/a	0	1	3	1	1	0	1	0	0	0	0	0	1	Cerebral palse	1	1	1	1	1	0	0	n/a	1	1	1	1	1	4	2	2	4	0	n/a	n/a	n/a
A932	1	47	4	1	2	1	ZAMBIA	1	1	Chawama First Level Hospital	1	1	400	0	3	6	2	1	0	0	0	0	0	0	0	0	None	1	1	2	4	2	1	0	n/a	0	1	1	1	1	4	4	2	4	1	3	2	3	6
A933	1	54	3	1	2	1	ZAMBIA	1	1	Chawama First Level Hospital	1	1	400	0	2	7	2	1	0	0	0	0	0	0	0	0	None	1	1	2	2	2	1	0	n/a	1	1	1	1	1	4	2	2	4	1	3	2	2	3
A934	2	59	4	1	1	1	ZAMBIA	1	1	Chawama First Level Hospital	1	1	400	0	3	3	2	1	0	0	0	0	0	0	0	0	None	1	1	1	1	1	1	0	n/a	1	1	1	1	1	4	2	2	4	1	3	2	2	5
A935	1	18	1	1	2	1	ZAMBIA	1	1	Chawama First Level Hospital	1	0	n/a	0	1	4	1	1	0	0	0	1	1	1	1	0	n/a	1	1	1	1	1	0	0	n/a	1	1	1	1	1	4	4	2	4	0	n/a	n/a	n/a
A936	2	45	2	1	8	2	ZAMBIA	1	1	Chawama First Level Hospital	1	1	400	1000	2	5	2	1	0	0	1	0	0	0	0	0	None	1	1	2	2	2	1	0	n/a	1	1	1	1	1	4	4	2	2	1	3	2	2	6
A937	2	47	2	1	1	1	ZAMBIA	1	1	Chawama First Level Hospital	1	1	400	0	3	6	1	1	0	0	0	0	0	0	0	0	Crippled both legs, bp	1	1	1	1	1	0	0	n/a	0	0	1	1	1	4	4	2	2	0	n/a	n/a	n/a
A938	2	61	2	1	4	1	ZAMBIA	1	1	Chawama First Level Hospital	1	0	n/a	0	3	6	2	1	1	0	0	0	0	0	0	0	None	1	1	2	2	2	1	0	n/a	1	1	1	1	1	4	4	2	2	0	n/a	n/a	n/a
A939	2	19	1	1	2	1	ZAMBIA	1	1	Chawama First Level Hospital	1	1	400	0	2	6	1	1	1	1	0	0	0	0	0	1	Soft bones - athogenesis impephector	1	1	1	1	1	0	0	n/a	1	1	1	1	1	4	4	2	4	0	n/a	n/a	n/a
A940	2	67	2	1	5	1	ZAMBIA	1	1	Chawama First Level Hospital	1	1	200	0	3	3	2	1	0	0	0	0	0	0	0	0	None	2	1	2	2	2	1	0	n/a	0	1	1	1	1	4	4	2	4	1	4	1	3	6
A941	1	36	1	1	1	1	ZAMBIA	1	1	Chawama First Level Hospital	1	0	n/a	0	4	3	2	0	0	0	1	0	0	0	0	0	Blood	1	1	3	1	3	0	0	n/a	0	1	1	1	1	4	4	2	4	0	n/a	n/a	n/a
A942	2	18	1	1	2	1	ZAMBIA	1	1	Chawama First Level Hospital	1	0	n/a	0	1	8	1	0	0	1	0	1	1	1	1	1	Fitting and speech	1	1	1	1	1	1	0	n/a	1	1	1	1	1	4	2	2	4	0	n/a	n/a	n/a
A943	2	65	1	1	3	1	ZAMBIA	1	1	Chawama First Level Hospital	1	1	400	0	2	4	1	1	0	1	0	1	1	0	0	0		1	1	1	1	1	0	0	n/a	1	1	1	1	1	4	4	2	4	1	3	2	3	6
A944	2	69	4	1	2	1	ZAMBIA	1	1	Chawama First Level Hospital	1	1	400	0	3	3	2	1	0	0	0	0	0	0	0	0	None	1	1	2	3	2	1	0	n/a	1	1	1	1	1	4	4	2	2	1	3	2	2	3
A945	2	101	4	1	5	1	ZAMBIA	1	1	Chawama First Level Hospital	1	0	n/a	0	1	1	2	1	0	0	1	0	0	0	0	0	Crippled both legs	1	1	1	1	1	0	0	n/a	1	1	1	1	1	4	4	2	4	0	n/a	n/a	n/a
A946	2	49	2	1	5	1	ZAMBIA	1	1	Chawama First Level Hospital	1	1	400	0	3	7	2	1	0	0	0	0	0	0	0	0	None	1	1	1	1	1	1	0	n/a	1	1	1	1	1	4	4	2	2	1	3	1	3	6
A947	2	18	1	1	9	1	ZAMBIA	1	1	Chawama First Level Hospital	1	0	n/a	0	1	12	1	1	1	0	0	0	0	0	0	0	n/a	1	1	1	1	1	1	0	n/a	0	1	1	1	1	4	4	2	4	0	n/a	n/a	n/a
A948	2	65	4	1	2	2	ZAMBIA	1	1	Chawama First Level Hospital	1	1	400	0	2	8	1	1	0	0	0	0	0	0	0	0	None	1	1	1	1	1	1	0	n/a	1	1	1	1	1	2	4	2	2	1	3	2	3	6
A949	2	18	1	1	2	1	ZAMBIA	1	1	Chawama First Level Hospital	1	1	400	0	2	6	2	1	1	0	0	0	0	0	0	1	Fetting, can't walk properly sometimes	1	1	1	1	1	0	0	n/a	1	1	1	1	1	4	4	2	4	1	4	1	3	6
A950	2	44	2	1	7	1	ZAMBIA	1	1	Chawama First Level Hospital	1	1	400	0	3	5	2	1	0	0	0	0	0	0	0	0	None	1	1	1	1	1	1	0	n/a	1	1	1	1	1	4	2	4	4	1	3	1	1	3
A951	2	61	2	1	3	1	ZAMBIA	1	1	Chawama First Level Hospital	1	1	400	0	2	5	1	1	0	0	0	0	0	0	0	0	Both legs are disabled	1	1	1	1	1	0	0	n/a	1	1	1	1	1	4	4	2	4	1	3	2	3	6
A952	2	60	2	1	1	1	ZAMBIA	1	1	Kuku Health Post	1	0	n/a	0	3	7	2	1	0	0	0	0	0	0	0	0	None	2	1	1	1	1	1	0	n/a	1	1	1	1	1	4	4	2	2	1	3	2	3	5
A953	1	40	4	1	3	1	ZAMBIA	1	1	Chawama First Level Hospital	1	1	400	0	1	10	2	1	0	0	1	0	0	0	0	0	HIV positive	1	1	1	1	1	0	0	n/a	1	1	1	1	1	4	4	2	4	1	3	2	1	6
A954	2	30	1	1	8	2	ZAMBIA	1	1	Chawama First Level Hospital	1	1	400	0	2	5	2	1	0	1	0	0	0	0	0	0	Stroke	1	1	1	1	1	0	0	n/a	1	1	1	1	1	4	4	2	2	1	3	2	2	6
A955	1	18	1	1	1	1	ZAMBIA	1	1	Chawama First Level Hospital	1	1	200	0	1	8	1	1	0	0	0	0	1	0	0	0		2	1	1	1	1	1	0	n/a	1	1	1	1	1	4	4	2	4	1	3	1	3	6
A956	2	38	1	1	2	1	ZAMBIA	1	1	Chawama First Level Hospital	1	0	n/a	0	3	6	1	1	0	0	0	0	0	0	0	0	None	2	1	2	1	1	1	0	n/a	1	1	1	1	1	4	3	2	4	1	3	1	2	3
A957	1	19	1	1	3	1	ZAMBIA	1	1	Chawama First Level Hospital	1	0	n/a	0	2	10	1	0	0	0	0	1	1	0	0	0	n/a	1	1	1	1	1	0	0	n/a	0	1	1	1	1	4	4	2	4	1	3	2	3	6
A958	2	59	3	1	2	1	ZAMBIA	1	1	Chawama First Level Hospital	1	1	400	0	2	4	2	1	1	0	0	0	0	0	0	0	None	1	1	1	1	1	1	0	n/a	1	1	1	1	1	4	2	2	2	1	3	2	3	6
A959	1	44	4	1	8	1	ZAMBIA	1	1	Chawama First Level Hospital	1	1	n/a	0	2	3	2	1	0	0	0	0	0	0	0	0	Bp, one leg is disabled	1	1	1	1	1	0	0	n/a	1	1	1	1	1	4	4	2	4	0	n/a	n/a	n/a
A960	2	48	2	1	3	1	ZAMBIA	1	1	Kamwala Urban Health Centre	1	0	n/a	0	3	5	2	1	0	0	0	0	0	0	0	0	None	1	1	1	1	1	0	0	n/a	1	0	0	1	1	4	4	2	4	1	3	2	1	3
A961	1	17	1	1	2	1	ZAMBIA	1	1	Chawama First Level Hospital	1	0	n/a	0	2	5	2	1	0	0	0	0	0	1	1	0	n/a	1	1	1	1	1	0	0	n/a	0	1	1	1	1	4	4	2	4	0	n/a	n/a	n/a
A962	1	50	2	1	8	1	ZAMBIA	1	1	Chawama First Level Hospital	1	1	400	0	2	3	2	1	1	0	0	0	0	0	0	0		1	1	1	1	1	0	0	n/a	1	1	1	0	n/a	4	4	2	4	0	n/a	n/a	n/a
A963	2	73	2	1	7	1	ZAMBIA	1	1	Chawama First Level Hospital	1	1	400	0	2	6	2	1	0	0	0	0	0	0	0	0	None	1	1	1	1	1	1	0	n/a	1	1	1	1	1	4	2	2	4	1	4	2	2	6
A964	1	54	2	1	3	1	ZAMBIA	1	1	Chawama First Level Hospital	1	1	400	0	2	3	1	1	0	0	0	0	0	0	0	0	One hand and one leg is disabled	1	1	1	1	1	0	0	n/a	1	1	1	1	1	4	4	2	4	1	3	2	3	5
A965	2	52	3	1	8	1	ZAMBIA	1	1	Chawama First Level Hospital	1	0	n/a	0	3	3	2	1	0	1	1	0	0	0	0	0	None	1	1	1	1	1	1	0	n/a	1	1	1	1	1	5	2	2	2	1	3	2	2	3
A966	2	36	2	1	2	1	ZAMBIA	1	1	Chawama First Level Hospital	1	0	n/a	0	2	6	2	1	0	0	0	0	0	0	0	0	None	1	1	1	2	2	1	0	n/a	1	1	1	1	1	4	4	1	4	0	n/a	n/a	n/a
A967	1	52	1	1	3	1	ZAMBIA	1	1	Chawama First Level Hospital	1	1	400	0	3	5	2	1	0	0	0	0	0	0	0	0	Crippled both legs, bp	1	1	1	1	1	0	0	n/a	1	1	1	1	1	4	4	2	4	1	3	2	1	1
A968	2	18	1	1	8	1	ZAMBIA	1	1	Chawama First Level Hospital	1	1	400	0	2	7	1	1	0	1	0	0	1	1	0	0		1	1	1	1	1	1	0	n/a	1	1	1	1	1	4	4	2	2	0	n/a	n/a	n/a
A969	1	34	4	1	1	1	ZAMBIA	1	1	Chawama First Level Hospital	1	1	400	0	1	5	2	1	0	0	0	0	0	0	0	0	One leg is not working due to polio	1	1	1	1	1	0	0	n/a	1	1	1	1	1	4	4	2	4	1	3	1	3	6
A970	2	25	1	1	8	1	ZAMBIA	1	1	Chawama First Level Hospital	1	1	400	0	1	5	1	1	0	0	0	0	0	0	0	0	None	1	1	1	1	1	0	0	n/a	1	1	1	1	1	4	2	2	2	0	n/a	n/a	n/a
A971	1	40	4	1	8	1	ZAMBIA	1	1	Chawama First Level Hospital	1	1	400	0	2	5	2	1	1	0	0	0	0	0	0	0	Both legs crippled due to polio	1	1	1	1	1	0	0	n/a	0	1	1	1	1	4	4	2	4	1	3	2	1	6
A972	2	54	1	1	9	1	ZAMBIA	1	1	Chawama First Level Hospital	1	0	n/a	0	3	1	2	1	0	1	0	0	0	0	0	0	Stroke	1	1	1	2	1	1	0	n/a	1	1	1	1	1	4	1	2	4	1	3	1	1	3
A973	1	18	1	1	2	1	ZAMBIA	1	1	Chawama First Level Hospital	1	0	n/a	0	1	9	2	0	0	0	0	0	0	1	1	0	Mentally ill	1	1	1	1	1	0	0	n/a	1	1	1	1	1	4	3	2	4	0	n/a	n/a	n/a
A974	2	43	2	1	3	1	ZAMBIA	1	1	Chawama First Level Hospital	1	0	n/a	0	2	6	1	1	0	0	0	0	0	0	0	0	None	1	1	2	2	2	0	0	n/a	1	1	1	1	1	4	2	2	4	0	n/a	n/a	n/a
A975	1	55	1	1	2	1	ZAMBIA	1	1	Chawama First Level Hospital	1	1	400	0	2	6	2	1	0	0	1	0	0	0	0	0	Both legs crippled	1	1	1	1	1	0	0	n/a	0	1	1	1	1	4	4	2	4	1	3	2	3	6
A976	1	50	3	1	2	1	ZAMBIA	1	1	Chawama First Level Hospital	1	0	n/a	0	2	2	2	1	1	0	0	0	0	0	0	0	One hand and the chest was affected after an accident	1	1	1	1	1	0	0	n/a	0	1	1	1	1	4	4	2	4	1	3	2	3	6
A977	1	45	1	1	8	1	ZAMBIA	1	1	Chawama First Level Hospital	1	0	n/a	0	2	4	2	0	0	0	0	1	1	0	0	0		1	1	1	1	1	0	0	n/a	1	1	1	1	1	4	4	2	4	1	3	2	3	3
A978	1	35	2	1	7	1	ZAMBIA	1	1	Chawama First Level Hospital	1	1	400	0	3	3	1	0	0	0	0	1	1	0	0	0		1	1	1	2	1	0	0	n/a	1	1	1	1	1	4	4	2	4	1	3	2	3	6
A979	1	26	1	1	7	1	ZAMBIA	1	1	Chawama First Level Hospital	1	0	n/a	0	3	2	1	0	0	0	0	1	1	0	0	0		1	1	1	1	1	0	0	n/a	1	1	1	1	1	4	4	2	4	1	3	1	1	6
A980	2	18	1	1	2	1	ZAMBIA	1	1	Chawama First Level Hospital	1	0	n/a	0	2	3	1	1	0	0	0	1	1	0	0	0		1	1	1	1	1	0	0	n/a	1	1	1	1	1	4	4	2	4	0	n/a	n/a	n/a
A981	1	54	4	1	4	1	ZAMBIA	1	1	Chawama First Level Hospital	1	1	400	0	1	6	2	1	1	0	0	0	0	0	0	0	Crippled both legs due to polio	1	1	1	1	1	0	0	n/a	1	1	1	1	1	4	4	2	4	1	3	1	3	6
A982	1	46	4	1	4	1	ZAMBIA	1	1	Chawama First Level Hospital	1	1	400	0	1	7	2	1	1	0	0	0	0	0	0	0	Crippled both legs due to polio	1	1	1	1	1	0	0	n/a	1	1	1	1	1	4	4	2	4	1	3	1	3	6
A983	1	62	4	1	7	1	ZAMBIA	1	1	Chawama First Level Hospital	1	1	400	0	2	5	1	1	0	0	0	0	0	0	0	0	One leg is not working well due to polio	1	1	1	1	1	0	0	n/a	1	1	1	1	1	4	4	2	4	1	3	2	3	6
A984	1	37	1	1	6	1	ZAMBIA	1	1	Chawama First Level Hospital	1	0	n/a	0	1	5	1	1	1	0	0	1	1	0	0	0		1	1	1	1	1	0	0	n/a	0	1	1	1	1	4	4	2	4	1	3	2	3	6
A985	1	34	4	1	1	1	ZAMBIA	1	1	Chawama First Level Hospital	1	1	400	0	2	4	1	1	0	0	0	0	0	0	0	0	Crippled both legs due to paralysis	1	1	1	1	1	0	0	n/a	1	1	1	1	1	4	4	2	4	0	n/a	n/a	n/a
A986	1	66	4	1	9	1	ZAMBIA	1	1	Chawama First Level Hospital	1	1	400	0	2	5	2	1	0	0	0	0	0	0	0	0	One leg is disabled due to cancer	1	1	1	1	1	0	0	n/a	1	1	1	1	1	4	4	2	4	1	3	2	3	3
[truncated: 13 more columns]

## Sheet: Key
Key
Key for DATA
Yes=1
No=0
Female =1
Male =2
Denomination
SDA=1
Pentecostal=2
Catholic=3
New_apostle=4
UCZ=5
other=6
Baptist=7
Jehovaswitness=8
RCZ=9
BIC=10
church_of_christ=11
Salvation Army=12
Marital Status
Single=1
Married=2
Divorced=3
Windowed=4
Education Level
Never=1
Primary=2
Secondary=3
Tertially=4
Disability Type
Congenital=1
Acquaired=2
Religion
Christian=1
Muslim=2
Empolyment
Unemployed=1
Informal Employement=2
Formal Employment=3
Province
Lusaka=1
Southern=2
District
Lusaka=1
Mazabuka=2
Monze=3
State of Disability
Severe=1
Moderate=2
Mild=3
Likely Future Infection
Not Likely=1
Somewhat likely=2
Likely=3
Most Likely=4
COVID-Risk to you
No risk=1
Minor risk=2
Not sure=3
Moderate risk=4
Moderate risk=5
COVID-Risk to People
No risk=1
Minor risk=2
Not sure=3
Moderate risk=4
High risk=5
Which Wave
First=1
Second=2
Third=3
Fouth=4
Vaccines Effective
No=0
Yes=1
Not_sure=2
Meant to Protect
Meant to Protect=1
Cause Fertility Challenges
Strongly agree =1
Agree =2
Neither agree or Disagree=3
Disagree=4
Strongly Disagree=5
Cosperancy Affected you
Develop a negative attitude on Vaccines=1
Develop a positive attitude about the vaccine=2
I don’t know=3
COVID-19-Lab
Strongly agree=1
Agree=2
Neither agree or Disagree=3
Disagree=4
Strongly Disagree=5
Extent do you agree
Strongly agree =1
Agree =2
Neither agree or Disagree=3
Disagree=4
Strongly Disagree=5
Vaccine Causes Illness and Death
Strongly agree=1
Agree=2
Neither agree or Disagree=3
Disagree=4
Strongly Disagree=5
Which Vaccine
Pfizer=1
Moderna=2
Jonson and Jonson=3
AstraZeneca=4
Sinopharm=5
Stage of Vaccination
Single dose only=1
Full dose=2
Which facility
Health Facility=1
Hospital=2
Mobile Vaccination=3
Vaccinated Signs and Symptoms
Mild Headache=1
Severe Headache=2
Fever=3
Cough=4
Pain on the side of the injection=5
Flu=6
Others=7
Weekness=8
Vaccinated any Reaction
Severe allergic reaction after receiving a COVID-19 vaccine=1
Mild reaction after receiving the COVID-19 booster vaccine =2
None=3
Severe allergic reaction after receiving a second dose of COVID-19 vaccine=4
Reasons Vaccination Status
I was infected by COVID-19 =1
To protect me against COVID-19=2
To protect others from COVID-19 Yes=3
To be able to travel=4
It is a social and moral responsibility=5
I was told by the government worker=6
It is mandatory to get vaccinated in our organization=7
I saw my friend/Relative being vaccinated=8
For fear of getting infected with COVID-19=9
Parent recommendation=10
To get read of the virus and end the pandemic=11
Reassons
Fear of an injection=1
I am not sure if the COVID-19 vaccine effective=2
I am not sure of COVID-19 vaccine safety=3
My Immune system is very strong against COVID-19 vaccine=4
I have not decided about a vaccine uptake
Don’t trust the vaccine
The vaccine is not available
I have no information about vaccination
I don’t get vaccinated due to religious reasons
From history I don’t get vaccinated
Information is that the vaccine is not safe for uptake
My health status doesn’t allow me to be vaccinated
I want to wait until more people take it=d
I can recover easily without a vaccine=e
Fear of getting sick of COVID-19
Don’t trust the government
Don’t trust the pharmaceutical industries
No risk=1
Minor risk=2
Not sure=3
Moderate risk=4
High risk=5
